# Supplementary material for: Combined phage therapy and faecal microbiota transplantation to treat recurrent urinary tract infection: a case series
Source: Nat Microbiol. 2026 Jul 30;11(8):2112–8. doi: 10.1038/s41564-026-02409-0 (PMC13423874; doi:10.1038/s41564-026-02409-0)
Supplement: Supplementary file 4 — Antibiotic susceptibility testing (AST) results for patient strains isolated from the urine pre-treatment and at follow-up (FU) visits. The time of follow-up isolation is indicated in days (D) after the start of phage therapy. [file 41564_2026_2409_MOESM4_ESM.xlsx]

## Sheet: Sheet1
Supplementary Table 1: Antibiotic Susceptibility Testing of clinical isolates. Antibiotic susceptibility testing (AST) results for patient strains isolated from the urine pretreatment and at follow up (FU) visits. The time of follow up isolation is indicated in days (D) post start of phage therapy.
Patient	Timepoint of isolation	Isolation date	Ampicillin	Amoxicillin/ Clavulanic acid	Ampicillin/ Sulbactam	Piperacillin	Piperacillin/ Tazobactam	Cefuroxim	Cefuroxim- Axteil	Cefotaxim	Cefpodoxim	Ceftazidim	Mecilinam	Imipenem	Meropenem	Ertapenem	Tigecycline	Ciprofloxacin	Gentamycin (HighLev)	Levofloxacin	Fosfomicin	Nitrofurantoin	Trimethoprim	Sulfamethoxazol - Trimethroprim	ESBL-Test
Patient 1	Pre-treatment	Aug 2022	S	S	S	S	S	I	S	NA	S	S	S	NA	S	NA	NA	S	NA	S	S	S	S	S	NEG
	Pre-treatment	Jan 2023	S	S	S	S	S	I	S	NA	S	S	S	NA	S	NA	NA	S	NA	S	S	S	S	S	NEG
	FU2 - D19	May 2023	S	S	S	S	S	I	S	S	S	S	S	NA	S	S	NA	S	NA	NA	S	S	S	S	NEG
Patient 2	Pre-treatment	Aug 2022	S	S	S	S	S	I	S	NA	S	S	S	NA	S	NA	NA	R	NA	NA	S	S	S	S	NEG
	Pre-treatment	Jan 2023	S	S	S	S	S	I	S	NA	S	S	S	NA	S	NA	NA	R	NA	NA	S	S	S	S	NEG
	FU3 - D42	Aug 2024	S	S	S	S	S	I	S	S	S	S	S	NA	S	S	NA	S	NA	NA	S	S	S	S	NEG
Patient 3	Pre-treatment	Feb 2023	R	NA	R	R	S	I	S	NA	NA	S	NA	S	S	NA	S	R	S	NA	NA	NA	S	S	NEG
	Pre-treatment	April 2023	R	R	R	R	S	I	S	S	S	S	S	NA	S	S	NA	R	NA	NA	S	S	S	S	NEG
	FU2 - D19	July 2023	R	R	R	R	S	I	S	S	S	S	S	NA	S	S	NA	R	NA	NA	S	S	S	S	NEG
	D# Day of treatment; FU Follow-up; S Susceptible; R Resistant; NA Not tested; ESBL Extended spectrum beta-lactamase
		Treatment related AST changes
