# Supplementary material for: Combined phage therapy and faecal microbiota transplantation to treat recurrent urinary tract infection: a case series
Source: Nat Microbiol. 2026 Jul 30;11(8):2112–8. doi: 10.1038/s41564-026-02409-0 (PMC13423874; doi:10.1038/s41564-026-02409-0)
Supplement: Supplementary file 6 — Sheet “F2a”: sample, day, visit, and raw bacterial counts. Sheet “F2b”: sample, day, visit, and raw phage counts. Sheet “F2c”: frequency of UTI per year pre- and post-treatment. [file 41564_2026_2409_MOESM6_ESM.xlsx]

## Sheet: F2a
Sample_name	Days	Visit	Results bacteria (CFU/mL)
Patient1_vb-U-1a	1	1	10
Patient1_v2-U-1a	1	2	0
Patient1_v3-U-1a	2	3	10
Patient1_v4-U-1a	3	4	80
Patient1_v6-U-1a	3	6	0
Patient1_v7-U-1a	4	7	0
Patient1_v9-U-1a	4	9	10
Patient1_v10-U-1a	5	10	0
Patient1_v11-U-1a	5	11	0
Patient1_v12-U-1a	6	12	0
Patient1_v13-U-1a	6	13	0
Patient1_v14-U-1a	7	14	30
Patient1_v15-U-1a	7	15	20
Patient1_v16-U-1a	8	16	0
Patient1_v17-U-1a	8	17	0
Patient2_v1-U-1a	1	1	52000000
Patient2_v2-U-1a	1	2	1170000
Patient2_v3-U-1a	2	3	1900000
Patient2_v4-U-1a	3	4	93000
Patient2_v6-U-1a	3	6	1000
Patient2_v7-U-1a	4	7	0
Patient2_v9-U-1b	4	9	20
Patient2_10-U-1b	5	10	20
Patient2_v11-U-1b	5	11	10
Patient2_v12-U-1b	6	12	2530
Patient2_v13-U-1b	6	13	210
Patient2_v14-U-1b	7	14	30
Patient2_v15-U-1b	7	15	110
Patient2_v16-U-1b	8	16	0
Patient2_v17-U-1b	8	17	0
Patient3_v1-U-1a	1	1	12000000
Patient3_v2-U-1a	1	2	23200000
Patient3_v3-U-1a	2	3	11100000
Patient3_v4-U-1a	3	4	2000000
Patient3_v6-U-1a	3	6	220000
Patient3_v7-U-1a	4	7	900
Patient3_v9-U-1a	4	9	60
Patient3_10-U-1a	5	10	670
Patient3_v11-U-1a	5	11	0
Patient3_v12-U-1a	6	12	850
Patient3_v13-U-1a	6	13	0
Patient3_v14-U-1a	7	14	300
Patient3_v15-U-1a	7	15	0
Patient3_v16-U-1a	8	16	650
Patient3_v17-U-1a	8	17	0

## Sheet: F2b
Sample_name	Days	Visit	Results phage (Total)
Patient1_vb-U-1a	1	1	0
Patient1_v2-U-1a	1	2	0
Patient1_v3-U-1a	2	3	0
Patient1_v4-U-1a	3	4	0
Patient1_v6-U-1a	3	6	0
Patient1_v7-U-1a	4	7	0
Patient1_v9-U-1a	4	9	0
Patient1_v10-U-1a	5	10	0
Patient1_v11-U-1a	5	11	0
Patient1_v12-U-1a	6	12	0
Patient1_v13-U-1a	6	13	0
Patient1_v14-U-1a	7	14	0
Patient1_v15-U-1a	7	15	0
Patient1_v16-U-1a	8	16	0
Patient1_v17-U-1a	8	17	0
Patient2_v1-U-1a	1	1	0
Patient2_v2-U-1a	1	2	0
Patient2_v3-U-1a	2	3	0
Patient2_v4-U-1a	3	4	0
Patient2_v6-U-1a	3	6	113220
Patient2_v7-U-1a	4	7	0
Patient2_v9-U-1b	4	9	380000
Patient2_10-U-1b	5	10	0
Patient2_v11-U-1b	5	11	0
Patient2_v12-U-1b	6	12	800000
Patient2_v13-U-1b	6	13	140070
Patient2_v14-U-1b	7	14	280000
Patient2_v15-U-1b	7	15	1598400
Patient2_v16-U-1b	8	16	116550
Patient2_v17-U-1b	8	17	1170000
Patient3_v1-U-1a	1	1	0
Patient3_v2-U-1a	1	2	0
Patient3_v3-U-1a	2	3	0
Patient3_v4-U-1a	3	4	0
Patient3_v6-U-1a	3	6	18620000
Patient3_v7-U-1a	4	7	13300000
Patient3_v9-U-1a	4	9	0
Patient3_10-U-1a	5	10	0
Patient3_v11-U-1a	5	11	0
Patient3_v12-U-1a	6	12	210000
Patient3_v13-U-1a	6	13	210000
Patient3_v14-U-1a	7	14	1918800
Patient3_v15-U-1a	7	15	156510
Patient3_v16-U-1a	8	16	1600000
Patient3_v17-U-1a	8	17	0
Validation script	Repository script
# Figure 2a-b validation script # personal QC only pkgs <- c("readxl", "dplyr", "ggplot2", "patchwork") for (p in pkgs) { if (!requireNamespace(p, quietly = TRUE)) install.packages(p) } library(readxl) library(dplyr) library(ggplot2) library(patchwork) cat("Choose Excel file\n") x <- file.choose() out_dir <- dirname(x) sheets <- excel_sheets(x) sheet_use <- if ("F2a-b" %in% sheets) "F2a-b" else i…	# Figure 2a-b reference script pkgs <- c("readxl", "dplyr", "ggplot2") for (p in pkgs) { if (!requireNamespace(p, quietly = TRUE)) install.packages(p) } library(readxl) library(dplyr) library(ggplot2) cat("Choose Excel file\n") x <- file.choose() out_dir <- dirname(x) sheets <- excel_sheets(x) cat("Sheets:\n") for (i in seq_along(sheets)) cat(i, "-", sheets[i], "\n") i <- as.integer(readline("She…

## Sheet: F2c
Patient	Frequency of UTI per year: Before	Frequency of UTI per year: After
1	10.3	1
2	3.6	0
3	5.2	5
Validation script	Repository script
# Figure 2c validation script # personal QC only pkgs <- c("readxl", "dplyr", "tidyr", "ggplot2") for (p in pkgs) { if (!requireNamespace(p, quietly = TRUE)) install.packages(p) } library(readxl) library(dplyr) library(tidyr) library(ggplot2) cat("Choose Excel file\n") x <- file.choose() out_dir <- dirname(x) sheets <- excel_sheets(x) if ("F2c" %in% sheets) { raw <- read_excel(x, sheet = "F2c") n…	# Figure 2c reference script pkgs <- c("readxl", "dplyr", "tidyr", "ggplot2") for (p in pkgs) { if (!requireNamespace(p, quietly = TRUE)) install.packages(p) } library(readxl) library(dplyr) library(tidyr) library(ggplot2) cat("Choose Excel file\n") x <- file.choose() out_dir <- dirname(x) sheets <- excel_sheets(x) cat("Sheets:\n") for (i in seq_along(sheets)) cat(i, "-", sheets[i], "\n") i <- as…
