# Supplementary material for: Combined phage therapy and faecal microbiota transplantation to treat recurrent urinary tract infection: a case series
Source: Nat Microbiol. 2026 Jul 30;11(8):2112–8. doi: 10.1038/s41564-026-02409-0 (PMC13423874; doi:10.1038/s41564-026-02409-0)
Supplement: Supplementary file 7 — Editable format of Extended Data Table 1 without merged cells or colors [file 41564_2026_2409_MOESM7_ESM.xlsx]

## Sheet: Sheet1
			Urine				Vaginal				Rectal/Stool
Patient	Visit		E. coli (CFU/mL)	Other (CFU/mL)			E. coli	Other			E. coli °	Other (relevant)
Patient 1	Pre-treatment		Y	N			NA	NA			Y	N
	SOT - D1		100	Staphylococcus capitis (3E2)			N	N			Y	N
	D3		80	Staphylococcus spp			N	N			Y	N
	EOT - D8 (pre Abx)		N	N			N	N			Y, sporadic	N
	FU1 - D12		N	N			N	N			NA	NA
	FU2 - D19		Y	N			Y	K. aerogenes			NA	NA
	FU3 - D42		N	E. faecalis			N	N			NA	NA
Patient 2	Pre-treatment		Y	N			NA	NA			Y	Citrobacter spp, Enterococcus spp, and Enterobacter spp
	SOT - D1		52000000	N			Y	N			Y	N
	D3		93000	N			Y, low	N			Y, low	N
	EOT - D8 (pre Abx)		N	Citrobacter freundii (2E1)			N	Citrobacter freundii			N	K. pneumoniae
	FU1 - D12		N	N			N	Lacticaseibacillus rhamnosus			NA	NA
	FU2 - D19		N	N			Y	N			NA	NA
	FU3 - D42		Y	E. faecalis			Y	N			NA	NA
Patient 3	Pre-treatment		Y	N			Y	Enterococcus faecalis; Limosilactobacillus fermentum			Y	Citrobacter spp and Enterobacter spp
	SOT - D1		12000000	Enterobacter cloacae complex (6E1)			Y, sporadic	N			Y	N
	D3		2000000	N			N	N			Y	Enterobacter cloacae complex
	EOT - D8 (pre Abx)		650	Enterobacter cloacae complex (7.4E3)			N	Enterobacter cloacae complex, low			Y	Enterobacter cloacae complex
	FU1 - D12		Y	N			N	Lactobacillus crispatus			NA	NA
	FU2 - D19		Y	N			Y	N			NA	NA
	FU3 - D42		NA	NA			NA	NA			NA	NA
	* notable colony morphology change in urine isolates; ° All E. coli; ¨suscepted, not MALDI confirmed; SOT Start of therapy; D# Day of treatment; EOT End of therapy; FU Follow-up; Abx antibiotic therapy; Y Yes; N No; NA Not available; CFU/mL Colony-forming units per mililiter
Key		Presence of E. coli				Absence of E. coli				Potential other pathogens
