# Supplementary material for: Combined phage therapy and faecal microbiota transplantation to treat recurrent urinary tract infection: a case series
Source: Nat Microbiol. 2026 Jul 30;11(8):2112–8. doi: 10.1038/s41564-026-02409-0 (PMC13423874; doi:10.1038/s41564-026-02409-0)
Supplement: Supplementary file 8 — Sheet “EDF1a-layout”: 96-well plate layout. Sheet “EDF1a-readout”: unprocessed OD600 measurements. Sheet “EDF1b”: full image of plate cropped for spot assays. [file 41564_2026_2409_MOESM8_ESM.xlsx]

## Sheet: EDF1a-layout
Conditions		WT Cocktail	WT Cocktail	WT Cocktail	NA	NA	NA	Growth Control	Growth Control	Growth Control	Negative Control	Negative Control	Negative Control
	COLUMN/ROW	1	2	3	4	5	6	7	8	9	10	11	12
LB	A	Patient1_v1	Patient1_v1	Patient1_v1	NA	NA	NA	Patient1_v1	Patient1_v1	Patient1_v1	Patient1_v1	Patient1_v1	Patient1_v1
LB	B	Patient2_v1	Patient2_v1	Patient2_v1	NA	NA	NA	Patient2_v1	Patient2_v1	Patient2_v1	Patient2_v1	Patient2_v1	Patient2_v1
LB	C	Patient3_v1	Patient3_v1	Patient3_v1	NA	NA	NA	Patient3_v1	Patient3_v1	Patient3_v1	Patient3_v1	Patient3_v1	Patient3_v1
Patient urine	D	Patient1_v1	Patient1_v1	Patient1_v1	NA	NA	NA	Patient1_v1	Patient1_v1	Patient1_v1	Patient1_v1	Patient1_v1	Patient1_v1
Patient urine	E	Patient2_v1	Patient2_v1	Patient2_v1	NA	NA	NA	Patient2_v1	Patient2_v1	Patient2_v1	Patient2_v1	Patient2_v1	Patient2_v1
Patient urine	F	Patient3_v1	Patient3_v1	Patient3_v1	NA	NA	NA	Patient3_v1	Patient3_v1	Patient3_v1	Patient3_v1	Patient3_v1	Patient3_v1

## Sheet: EDF1a-readout
Time	A1	A2	A3	A4	A5	A6	A7	A8	A9	A10	A11	A12	B1	B2	B3	B4	B5	B6	B7	B8	B9	B10	B11	B12	C1	C2	C3	C4	C5	C6	C7	C8	C9	C10	C11	C12	D1	D2	D3	D4	D5	D6	D7	D8	D9	D10	D11	D12	E1
00:00:00	0.121	0.123	0.124	0.129	0.135	0.124	0.133	0.131	0.132	0.116	0.113	0.116	0.125	0.126	0.128	0.134	0.12	0.126	0.124	0.137	0.131	0.12	0.112	0.117	0.128	0.129	0.123	0.128	0.123	0.132	0.127	0.133	0.126	0.127	0.121	0.117	0.111	0.12	0.108	0.109	0.118	0.113	0.119	0.112	0.116	0.118	0.121	0.119	0.115
00:40:00	0.152	0.194	0.192	0.193	0.152	0.179	0.144	0.143	0.149	0.117	0.113	0.116	0.139	0.134	0.14	0.184	0.153	0.16	0.139	0.149	0.15	0.121	0.113	0.117	0.176	0.171	0.169	0.193	0.196	0.208	0.161	0.153	0.141	0.128	0.122	0.117	0.124	0.129	0.126	0.122	0.128	0.125	0.181	0.171	0.174	0.121	0.121	0.119	0.114
01:20:00	0.169	0.2	0.203	0.271	0.194	0.278	0.202	0.2	0.216	0.117	0.114	0.116	0.125	0.123	0.125	0.142	0.133	0.137	0.188	0.193	0.201	0.121	0.113	0.117	0.129	0.126	0.121	0.182	0.192	0.207	0.222	0.202	0.192	0.126	0.121	0.117	0.163	0.145	0.201	0.153	0.159	0.157	0.331	0.271	0.268	0.12	0.12	0.117	0.111
02:00:00	0.172	0.207	0.196	0.404	0.271	0.395	0.356	0.352	0.383	0.117	0.114	0.116	0.123	0.122	0.124	0.142	0.135	0.138	0.328	0.324	0.363	0.121	0.112	0.117	0.125	0.123	0.119	0.125	0.12	0.129	0.493	0.45	0.376	0.125	0.121	0.116	0.177	0.151	0.23	0.221	0.231	0.236	0.465	0.426	0.43	0.12	0.12	0.117	0.109
02:40:00	0.16	0.158	0.167	0.219	0.225	0.21	0.549	0.55	0.555	0.117	0.113	0.115	0.123	0.121	0.123	0.141	0.135	0.139	0.489	0.499	0.488	0.12	0.112	0.116	0.125	0.122	0.118	0.127	0.122	0.13	0.689	0.615	0.58	0.125	0.121	0.116	0.252	0.155	0.217	0.386	0.373	0.391	0.571	0.54	0.548	0.118	0.121	0.117	0.109
03:20:00	0.136	0.136	0.142	0.225	0.22	0.223	0.657	0.659	0.654	0.117	0.113	0.115	0.123	0.121	0.123	0.138	0.131	0.134	0.602	0.621	0.587	0.119	0.112	0.116	0.124	0.124	0.118	0.125	0.119	0.128	0.779	0.711	0.594	0.125	0.121	0.116	0.337	0.172	0.244	0.531	0.523	0.538	0.641	0.615	0.625	0.119	0.12	0.117	0.109
04:00:00	0.127	0.127	0.133	0.248	0.237	0.248	0.705	0.708	0.702	0.118	0.114	0.116	0.123	0.12	0.123	0.134	0.128	0.13	0.649	0.669	0.631	0.119	0.113	0.117	0.124	0.124	0.118	0.124	0.118	0.127	0.753	0.644	0.65	0.124	0.121	0.116	0.458	0.216	0.319	0.626	0.592	0.613	0.674	0.653	0.66	0.119	0.12	0.117	0.109
04:40:00	0.124	0.123	0.128	0.281	0.269	0.291	0.73	0.734	0.725	0.117	0.114	0.116	0.122	0.12	0.122	0.131	0.125	0.127	0.678	0.698	0.66	0.119	0.112	0.116	0.123	0.12	0.117	0.123	0.117	0.126	0.673	0.679	0.683	0.124	0.12	0.116	0.588	0.276	0.401	0.646	0.585	0.596	0.727	0.668	0.716	0.119	0.119	0.116	0.109
05:20:00	0.123	0.121	0.126	0.356	0.343	0.386	0.746	0.75	0.741	0.116	0.113	0.115	0.122	0.12	0.122	0.129	0.122	0.125	0.698	0.714	0.684	0.119	0.112	0.116	0.122	0.119	0.117	0.122	0.117	0.126	0.694	0.701	0.705	0.123	0.12	0.116	0.668	0.347	0.472	0.603	0.542	0.561	0.757	0.7	0.682	0.118	0.119	0.116	0.109
06:00:00	0.123	0.121	0.125	0.463	0.473	0.489	0.759	0.765	0.757	0.116	0.113	0.115	0.121	0.119	0.121	0.127	0.12	0.123	0.712	0.725	0.7	0.118	0.112	0.116	0.123	0.12	0.117	0.122	0.117	0.126	0.715	0.719	0.726	0.123	0.12	0.115	0.685	0.395	0.45	0.541	0.459	0.471	0.74	0.694	0.609	0.118	0.119	0.116	0.109
06:40:00	0.124	0.123	0.128	0.526	0.533	0.53	0.768	0.775	0.766	0.116	0.112	0.115	0.121	0.119	0.121	0.125	0.119	0.121	0.725	0.736	0.715	0.118	0.112	0.116	0.124	0.121	0.117	0.124	0.119	0.129	0.733	0.741	0.744	0.123	0.12	0.115	0.626	0.423	0.407	0.464	0.462	0.459	0.695	0.626	0.613	0.118	0.119	0.115	0.108
07:20:00	0.13	0.129	0.135	0.552	0.558	0.548	0.778	0.786	0.779	0.116	0.112	0.115	0.121	0.118	0.121	0.123	0.117	0.119	0.741	0.748	0.729	0.118	0.112	0.116	0.125	0.122	0.119	0.129	0.127	0.14	0.75	0.76	0.76	0.123	0.12	0.115	0.581	0.435	0.424	0.467	0.465	0.462	0.637	0.609	0.606	0.118	0.118	0.115	0.108
08:00:00	0.142	0.145	0.159	0.562	0.57	0.552	0.79	0.796	0.79	0.116	0.112	0.115	0.12	0.118	0.12	0.122	0.117	0.118	0.754	0.759	0.741	0.118	0.111	0.115	0.128	0.127	0.122	0.144	0.147	0.167	0.763	0.777	0.778	0.122	0.119	0.115	0.539	0.435	0.428	0.467	0.466	0.463	0.62	0.592	0.601	0.118	0.118	0.115	0.107
08:40:00	0.172	0.188	0.21	0.559	0.572	0.552	0.813	0.807	0.804	0.115	0.112	0.114	0.119	0.117	0.12	0.121	0.116	0.118	0.767	0.77	0.753	0.117	0.111	0.115	0.13	0.128	0.122	0.175	0.192	0.218	0.782	0.791	0.792	0.122	0.119	0.115	0.515	0.432	0.425	0.468	0.464	0.463	0.599	0.57	0.559	0.117	0.118	0.115	0.108
09:20:00	0.236	0.278	0.341	0.566	0.578	0.561	0.818	0.823	0.814	0.115	0.111	0.114	0.119	0.117	0.12	0.122	0.116	0.117	0.779	0.778	0.768	0.118	0.112	0.115	0.128	0.129	0.121	0.223	0.26	0.27	0.782	0.798	0.794	0.122	0.119	0.114	0.496	0.429	0.421	0.467	0.461	0.462	0.567	0.499	0.523	0.117	0.118	0.115	0.108
10:00:00	0.39	0.455	0.501	0.576	0.592	0.575	0.833	0.839	0.829	0.116	0.112	0.114	0.119	0.117	0.12	0.121	0.115	0.117	0.796	0.789	0.784	0.118	0.112	0.116	0.128	0.134	0.121	0.272	0.367	0.306	0.78	0.789	0.801	0.122	0.12	0.114	0.441	0.426	0.416	0.465	0.458	0.462	0.506	0.499	0.523	0.117	0.118	0.115	0.108
10:40:00	0.543	0.565	0.588	0.589	0.609	0.589	0.849	0.857	0.846	0.115	0.112	0.114	0.119	0.117	0.12	0.12	0.115	0.116	0.792	0.799	0.763	0.118	0.111	0.115	0.126	0.142	0.121	0.327	0.527	0.343	0.794	0.794	0.81	0.122	0.119	0.114	0.438	0.425	0.412	0.464	0.458	0.461	0.508	0.501	0.525	0.117	0.117	0.114	0.107
11:20:00	0.606	0.619	0.629	0.613	0.624	0.604	0.856	0.87	0.861	0.115	0.112	0.114	0.118	0.116	0.119	0.12	0.115	0.116	0.823	0.809	0.791	0.118	0.111	0.115	0.125	0.158	0.122	0.409	0.609	0.386	0.801	0.802	0.811	0.121	0.119	0.114	0.438	0.425	0.41	0.463	0.458	0.459	0.509	0.503	0.527	0.117	0.117	0.115	0.107
12:00:00	0.639	0.645	0.652	0.632	0.643	0.612	0.861	0.876	0.871	0.115	0.112	0.114	0.118	0.116	0.118	0.12	0.114	0.116	0.809	0.816	0.789	0.117	0.111	0.115	0.124	0.185	0.124	0.481	0.634	0.42	0.803	0.811	0.821	0.121	0.119	0.114	0.439	0.425	0.409	0.462	0.458	0.459	0.509	0.502	0.526	0.117	0.118	0.114	0.107
12:40:00	0.657	0.661	0.665	0.646	0.657	0.627	0.866	0.883	0.877	0.115	0.111	0.114	0.118	0.116	0.118	0.12	0.115	0.116	0.804	0.821	0.8	0.117	0.111	0.115	0.123	0.223	0.127	0.518	0.652	0.44	0.8	0.827	0.827	0.121	0.119	0.113	0.44	0.426	0.409	0.463	0.459	0.459	0.51	0.501	0.524	0.117	0.118	0.115	0.107
13:20:00	0.67	0.674	0.679	0.653	0.67	0.628	0.874	0.89	0.885	0.116	0.112	0.114	0.118	0.115	0.118	0.12	0.115	0.116	0.81	0.831	0.8	0.117	0.111	0.115	0.123	0.278	0.131	0.533	0.669	0.453	0.828	0.83	0.844	0.121	0.12	0.113	0.441	0.427	0.409	0.464	0.459	0.46	0.508	0.497	0.525	0.117	0.117	0.114	0.107
14:00:00	0.682	0.686	0.688	0.677	0.684	0.643	0.88	0.897	0.89	0.115	0.112	0.114	0.118	0.116	0.119	0.119	0.115	0.115	0.817	0.838	0.806	0.117	0.111	0.115	0.124	0.353	0.137	0.548	0.681	0.469	0.844	0.849	0.854	0.121	0.119	0.113	0.442	0.427	0.409	0.464	0.458	0.459	0.506	0.497	0.522	0.114	0.117	0.114	0.107
14:40:00	0.692	0.696	0.696	0.679	0.698	0.651	0.887	0.904	0.898	0.114	0.112	0.114	0.118	0.116	0.119	0.119	0.114	0.116	0.824	0.849	0.816	0.117	0.11	0.114	0.124	0.45	0.148	0.567	0.695	0.485	0.843	0.853	0.874	0.12	0.119	0.113	0.441	0.428	0.408	0.465	0.456	0.457	0.503	0.495	0.518	0.114	0.117	0.114	0.107
15:20:00	0.699	0.705	0.704	0.694	0.709	0.66	0.895	0.914	0.906	0.114	0.111	0.114	0.117	0.115	0.118	0.119	0.114	0.116	0.833	0.86	0.825	0.117	0.11	0.115	0.13	0.546	0.166	0.581	0.71	0.499	0.859	0.885	0.887	0.119	0.119	0.113	0.442	0.428	0.409	0.464	0.454	0.455	0.501	0.492	0.515	0.114	0.117	0.114	0.108
16:00:00	0.706	0.712	0.713	0.708	0.72	0.67	0.904	0.93	0.912	0.115	0.111	0.114	0.117	0.115	0.118	0.119	0.114	0.116	0.842	0.869	0.838	0.117	0.111	0.115	0.146	0.603	0.191	0.597	0.723	0.515	0.872	0.887	0.901	0.119	0.119	0.113	0.441	0.428	0.407	0.463	0.452	0.452	0.499	0.49	0.514	0.114	0.117	0.114	0.108
16:40:00	0.713	0.721	0.722	0.712	0.733	0.683	0.92	0.939	0.926	0.115	0.111	0.114	0.118	0.115	0.118	0.119	0.114	0.115	0.854	0.881	0.863	0.117	0.111	0.115	0.174	0.616	0.239	0.611	0.734	0.53	0.886	0.902	0.921	0.12	0.119	0.113	0.441	0.429	0.409	0.462	0.451	0.451	0.496	0.485	0.512	0.114	0.117	0.114	0.108
17:20:00	0.721	0.73	0.732	0.721	0.743	0.695	0.929	0.945	0.937	0.115	0.111	0.113	0.117	0.115	0.118	0.118	0.114	0.115	0.879	0.89	0.859	0.117	0.11	0.115	0.195	0.622	0.362	0.625	0.743	0.543	0.903	0.916	0.925	0.12	0.119	0.113	0.441	0.429	0.404	0.46	0.449	0.448	0.494	0.484	0.508	0.114	0.116	0.113	0.108
18:00:00	0.729	0.739	0.742	0.729	0.753	0.705	0.936	0.953	0.944	0.114	0.111	0.113	0.117	0.115	0.118	0.117	0.114	0.115	0.871	0.898	0.877	0.116	0.11	0.114	0.213	0.632	0.486	0.637	0.751	0.558	0.917	0.927	0.942	0.119	0.118	0.113	0.444	0.428	0.405	0.457	0.447	0.447	0.491	0.481	0.507	0.114	0.116	0.114	0.108
18:40:00	0.739	0.751	0.753	0.741	0.768	0.718	0.946	0.962	0.954	0.114	0.111	0.113	0.117	0.115	0.117	0.118	0.113	0.115	0.882	0.908	0.889	0.116	0.11	0.114	0.25	0.642	0.515	0.651	0.759	0.571	0.927	0.943	0.949	0.118	0.119	0.113	0.443	0.427	0.405	0.456	0.447	0.446	0.488	0.479	0.503	0.113	0.116	0.113	0.108
19:20:00	0.748	0.761	0.763	0.751	0.778	0.731	0.952	0.969	0.961	0.115	0.111	0.113	0.117	0.115	0.117	0.118	0.114	0.115	0.903	0.913	0.898	0.116	0.11	0.114	0.341	0.645	0.566	0.662	0.764	0.583	0.935	0.952	0.962	0.118	0.119	0.113	0.442	0.427	0.402	0.454	0.445	0.444	0.486	0.476	0.502	0.113	0.116	0.113	0.108
20:00:00	0.758	0.772	0.774	0.764	0.79	0.742	0.96	0.977	0.968	0.115	0.112	0.113	0.118	0.115	0.118	0.118	0.114	0.114	0.889	0.919	0.879	0.117	0.111	0.115	0.473	0.648	0.592	0.671	0.769	0.599	0.944	0.962	0.965	0.119	0.119	0.113	0.441	0.426	0.402	0.455	0.444	0.442	0.483	0.473	0.5	0.113	0.116	0.113	0.108
20:40:00	0.768	0.783	0.784	0.775	0.801	0.757	0.967	0.984	0.975	0.115	0.112	0.113	0.118	0.115	0.118	0.117	0.114	0.114	0.905	0.937	0.88	0.116	0.11	0.114	0.546	0.648	0.595	0.682	0.772	0.614	0.952	0.971	0.973	0.119	0.119	0.113	0.442	0.424	0.401	0.451	0.443	0.442	0.481	0.471	0.497	0.113	0.116	0.113	0.108
21:20:00	0.777	0.792	0.793	0.788	0.812	0.766	0.973	0.991	0.981	0.114	0.112	0.113	0.117	0.115	0.117	0.117	0.114	0.115	0.906	0.937	0.899	0.116	0.11	0.114	0.583	0.651	0.596	0.692	0.773	0.626	0.96	0.981	0.981	0.118	0.118	0.113	0.441	0.422	0.4	0.45	0.44	0.44	0.478	0.469	0.495	0.113	0.116	0.113	0.109
22:00:00	0.786	0.803	0.803	0.8	0.824	0.78	0.98	0.998	0.989	0.114	0.111	0.114	0.117	0.115	0.117	0.118	0.113	0.115	0.911	0.945	0.91	0.116	0.111	0.114	0.595	0.659	0.607	0.702	0.775	0.639	0.973	0.993	0.988	0.118	0.119	0.113	0.432	0.421	0.4	0.45	0.439	0.44	0.476	0.466	0.492	0.113	0.116	0.113	0.109
22:40:00	0.795	0.813	0.813	0.813	0.836	0.792	0.987	1.004	0.995	0.114	0.111	0.113	0.117	0.114	0.117	0.118	0.114	0.115	0.913	0.948	0.911	0.117	0.111	0.114	0.598	0.665	0.61	0.715	0.776	0.651	0.982	1.003	1.002	0.118	0.119	0.113	0.422	0.42	0.4	0.449	0.438	0.439	0.474	0.464	0.49	0.113	0.116	0.113	0.109
23:20:00	0.806	0.825	0.825	0.83	0.848	0.805	0.994	1.013	1.002	0.115	0.112	0.114	0.118	0.115	0.117	0.117	0.114	0.114	0.927	0.947	0.909	0.117	0.111	0.114	0.598	0.672	0.612	0.729	0.779	0.664	0.992	1.013	1.01	0.118	0.119	0.114	0.419	0.42	0.4	0.448	0.438	0.437	0.472	0.463	0.489	0.114	0.116	0.113	0.108
1 day, 0:00:00	0.816	0.834	0.835	0.842	0.865	0.818	0.999	1.018	1.009	0.115	0.112	0.114	0.118	0.115	0.117	0.117	0.114	0.114	0.932	0.942	0.923	0.117	0.111	0.114	0.599	0.678	0.618	0.738	0.782	0.677	1.005	1.021	1.018	0.118	0.119	0.114	0.415	0.419	0.401	0.447	0.437	0.436	0.469	0.461	0.487	0.114	0.116	0.113	0.109
[truncated: 23 more columns]
