# Supplementary material for: Combined phage therapy and faecal microbiota transplantation to treat recurrent urinary tract infection: a case series
Source: Nat Microbiol. 2026 Jul 30;11(8):2112–8. doi: 10.1038/s41564-026-02409-0 (PMC13423874; doi:10.1038/s41564-026-02409-0)
Supplement: Supplementary file 9 — Sheet “EDF2-layout”: 96-well plate layout. Sheet “Patient1”: unprocessed OD600 measurements for patient 1 strain. Sheet “Patient2”: unprocessed OD600 measurements for patient 2 strain. Sheet “Patient3”: unprocessed OD600 measurements for patient 3 strain. [file 41564_2026_2409_MOESM9_ESM.xlsx]

## Sheet: EDF2-layout
	1	2	3	4	5	6	7	8	9	10	11	12
A	5E8 PFU/mL / 128 µg/mL	5E8 PFU/mL / 64 µg/mL	5E8 PFU/mL / 32 µg/mL	5E8 PFU/mL / 16 µg/mL	5E8 PFU/mL / 8 µg/mL	5E8 PFU/mL / 4 µg/mL	5E8 PFU/mL / 2 µg/mL	5E8 PFU/mL / 1 µg/mL	5E8 PFU/mL / 0.5 µg/mL	5E8 PFU/mL / 0.25 µg/mL	5E8 PFU/mL (Phage only)	GC
B	5E7 PFU/mL / 128 µg/mL	5E7 PFU/mL / 64 µg/mL	5E7 PFU/mL / 32 µg/mL	5E7 PFU/mL / 16 µg/mL	5E7 PFU/mL / 8 µg/mL	5E7 PFU/mL / 4 µg/mL	5E7 PFU/mL / 2 µg/mL	5E7 PFU/mL / 1 µg/mL	5E7 PFU/mL / 0.5 µg/mL	5E7 PFU/mL / 0.25 µg/mL	5E7 PFU/mL (Phage only)	GC
C	5E6 PFU/mL / 128 µg/mL	5E6 PFU/mL / 64 µg/mL	5E6 PFU/mL / 32 µg/mL	5E6 PFU/mL / 16 µg/mL	5E6 PFU/mL / 8 µg/mL	5E6 PFU/mL / 4 µg/mL	5E6 PFU/mL / 2 µg/mL	5E6 PFU/mL / 1 µg/mL	5E6 PFU/mL / 0.5 µg/mL	5E6 PFU/mL / 0.25 µg/mL	5E6 PFU/mL (Phage only)	GC
D	5E5 PFU/mL / 128 µg/mL	5E5 PFU/mL / 64 µg/mL	5E5 PFU/mL / 32 µg/mL	5E5 PFU/mL / 16 µg/mL	5E5 PFU/mL / 8 µg/mL	5E5 PFU/mL / 4 µg/mL	5E5 PFU/mL / 2 µg/mL	5E5 PFU/mL / 1 µg/mL	5E5 PFU/mL / 0.5 µg/mL	5E5 PFU/mL / 0.25 µg/mL	5E5 PFU/mL (Phage only)	GC
E	5E4 PFU/mL / 128 µg/mL	5E4 PFU/mL / 64 µg/mL	5E4 PFU/mL / 32 µg/mL	5E4 PFU/mL / 16 µg/mL	5E4 PFU/mL / 8 µg/mL	5E4 PFU/mL / 4 µg/mL	5E4 PFU/mL / 2 µg/mL	5E4 PFU/mL / 1 µg/mL	5E4 PFU/mL / 0.5 µg/mL	5E4 PFU/mL / 0.25 µg/mL	5E4 PFU/mL (Phage only)	BL
F	5E3 PFU/mL / 128 µg/mL	5E3 PFU/mL / 64 µg/mL	5E3 PFU/mL / 32 µg/mL	5E3 PFU/mL / 16 µg/mL	5E3 PFU/mL / 8 µg/mL	5E3 PFU/mL / 4 µg/mL	5E3 PFU/mL / 2 µg/mL	5E3 PFU/mL / 1 µg/mL	5E3 PFU/mL / 0.5 µg/mL	5E3 PFU/mL / 0.25 µg/mL	5E3 PFU/mL (Phage only)	BL
G	5E2 PFU/mL / 128 µg/mL	5E2 PFU/mL / 64 µg/mL	5E2 PFU/mL / 32 µg/mL	5E2 PFU/mL / 16 µg/mL	5E2 PFU/mL / 8 µg/mL	5E2 PFU/mL / 4 µg/mL	5E2 PFU/mL / 2 µg/mL	5E2 PFU/mL / 1 µg/mL	5E2 PFU/mL / 0.5 µg/mL	5E2 PFU/mL / 0.25 µg/mL	5E2 PFU/mL (Phage only)	BL
H	ATB only (128 µg/mL)	ATB only (64 µg/mL)	ATB only (32 µg/mL)	ATB only (16 µg/mL)	ATB only (8 µg/mL)	ATB only (4 µg/mL)	ATB only (2 µg/mL)	ATB only (1 µg/mL)	ATB only (0.5 µg/mL)	ATB only (0.25 µg/mL)	LB only	BL

## Sheet: Patient1
Time	A1	A2	A3	A4	A5	A6	A7	A8	A9	A10	A11	A12	B1	B2	B3	B4	B5	B6	B7	B8	B9	B10	B11	B12	C1	C2	C3	C4	C5	C6	C7	C8	C9	C10	C11	C12	D1	D2	D3	D4	D5	D6	D7	D8	D9	D10	D11	D12	E1
00:00:00	0.115	0.118	0.12	0.121	0.122	0.122	0.123	0.121	0.125	0.124	0.124	0.142	0.119	0.122	0.12	0.126	0.126	0.126	0.126	0.126	0.126	0.129	0.127	0.131	0.123	0.125	0.127	0.13	0.134	0.135	0.135	0.133	0.135	0.139	0.141	0.133	0.125	0.125	0.127	0.131	0.136	0.138	0.147	0.137	0.139	0.14	0.152	0.142	0.131
00:40:00	0.108	0.113	0.112	0.112	0.113	0.112	0.113	0.112	0.114	0.115	0.116	0.247	0.115	0.121	0.118	0.122	0.121	0.121	0.121	0.121	0.121	0.124	0.124	0.222	0.127	0.134	0.131	0.137	0.141	0.143	0.146	0.146	0.146	0.153	0.16	0.225	0.141	0.142	0.142	0.15	0.162	0.177	0.192	0.2	0.207	0.213	0.231	0.246	0.151
01:20:00	0.103	0.109	0.107	0.107	0.107	0.107	0.107	0.106	0.108	0.109	0.11	0.475	0.113	0.12	0.115	0.118	0.117	0.116	0.116	0.115	0.115	0.119	0.118	0.446	0.128	0.14	0.136	0.142	0.147	0.15	0.155	0.156	0.157	0.178	0.17	0.44	0.158	0.161	0.162	0.174	0.197	0.244	0.289	0.318	0.337	0.36	0.31	0.479	0.174
02:00:00	0.1	0.106	0.104	0.104	0.104	0.103	0.103	0.103	0.104	0.105	0.106	0.653	0.11	0.118	0.112	0.114	0.113	0.111	0.111	0.11	0.111	0.115	0.115	0.744	0.13	0.146	0.139	0.146	0.153	0.158	0.166	0.165	0.171	0.225	0.162	0.639	0.176	0.18	0.182	0.198	0.234	0.322	0.411	0.423	0.437	0.434	0.304	0.689	0.199
02:40:00	0.098	0.104	0.102	0.102	0.102	0.101	0.101	0.101	0.102	0.103	0.103	0.689	0.109	0.117	0.11	0.112	0.11	0.108	0.107	0.107	0.107	0.111	0.112	0.969	0.131	0.153	0.143	0.15	0.157	0.167	0.172	0.148	0.163	0.215	0.145	0.68	0.191	0.2	0.2	0.217	0.264	0.376	0.53	0.471	0.487	0.468	0.319	0.732	0.217
03:20:00	0.097	0.102	0.1	0.101	0.101	0.1	0.1	0.1	0.101	0.102	0.102	0.695	0.107	0.116	0.108	0.11	0.108	0.106	0.105	0.105	0.105	0.108	0.111	1.06	0.132	0.158	0.144	0.152	0.159	0.17	0.164	0.14	0.16	0.222	0.132	0.687	0.195	0.216	0.211	0.227	0.271	0.392	0.548	0.472	0.508	0.484	0.363	0.736	0.22
04:00:00	0.096	0.101	0.099	0.1	0.1	0.099	0.099	0.099	0.1	0.101	0.101	0.697	0.106	0.114	0.106	0.108	0.107	0.105	0.104	0.103	0.104	0.107	0.108	1.073	0.131	0.16	0.145	0.152	0.159	0.167	0.158	0.136	0.161	0.247	0.125	0.689	0.193	0.22	0.213	0.227	0.267	0.387	0.525	0.474	0.506	0.473	0.44	0.739	0.218
04:40:00	0.095	0.1	0.098	0.099	0.099	0.098	0.098	0.098	0.099	0.1	0.1	0.695	0.105	0.113	0.105	0.107	0.105	0.103	0.102	0.102	0.102	0.105	0.105	1.063	0.131	0.161	0.144	0.151	0.157	0.164	0.154	0.133	0.164	0.28	0.123	0.687	0.191	0.218	0.21	0.223	0.261	0.372	0.523	0.47	0.5	0.456	0.551	0.738	0.217
05:20:00	0.094	0.099	0.097	0.098	0.098	0.097	0.097	0.097	0.098	0.099	0.099	0.693	0.103	0.111	0.103	0.105	0.104	0.102	0.101	0.101	0.101	0.106	0.103	1.06	0.129	0.161	0.143	0.149	0.154	0.162	0.151	0.131	0.169	0.32	0.122	0.685	0.188	0.216	0.207	0.22	0.256	0.364	0.514	0.47	0.492	0.446	0.692	0.735	0.211
06:00:00	0.095	0.099	0.097	0.098	0.098	0.097	0.097	0.097	0.098	0.101	0.099	0.692	0.103	0.111	0.103	0.105	0.103	0.102	0.1	0.1	0.102	0.108	0.102	1.059	0.129	0.161	0.142	0.148	0.153	0.16	0.149	0.13	0.175	0.348	0.126	0.684	0.187	0.214	0.205	0.218	0.253	0.357	0.494	0.467	0.49	0.437	0.79	0.734	0.209
06:40:00	0.094	0.099	0.097	0.098	0.098	0.097	0.097	0.097	0.098	0.104	0.099	0.69	0.102	0.11	0.102	0.104	0.103	0.101	0.1	0.1	0.102	0.109	0.101	1.056	0.128	0.16	0.141	0.147	0.152	0.158	0.147	0.129	0.183	0.338	0.138	0.682	0.185	0.213	0.203	0.216	0.249	0.351	0.483	0.468	0.488	0.435	0.856	0.732	0.207
07:20:00	0.094	0.098	0.096	0.097	0.098	0.097	0.097	0.097	0.098	0.11	0.099	0.689	0.102	0.109	0.102	0.104	0.102	0.1	0.099	0.1	0.105	0.108	0.1	1.055	0.128	0.159	0.141	0.146	0.15	0.156	0.146	0.127	0.2	0.333	0.171	0.681	0.183	0.21	0.201	0.213	0.246	0.344	0.471	0.465	0.491	0.436	0.947	0.73	0.205
08:00:00	0.093	0.098	0.096	0.097	0.097	0.096	0.096	0.096	0.098	0.114	0.098	0.686	0.101	0.107	0.1	0.103	0.101	0.1	0.098	0.099	0.105	0.107	0.099	1.053	0.126	0.157	0.139	0.145	0.148	0.155	0.144	0.127	0.233	0.338	0.267	0.678	0.18	0.208	0.199	0.21	0.242	0.336	0.467	0.464	0.494	0.439	1.053	0.727	0.203
08:40:00	0.093	0.097	0.095	0.096	0.097	0.096	0.096	0.096	0.099	0.114	0.097	0.685	0.1	0.107	0.1	0.102	0.101	0.099	0.098	0.098	0.106	0.107	0.1	1.051	0.125	0.156	0.139	0.144	0.148	0.154	0.143	0.127	0.292	0.341	0.451	0.676	0.178	0.207	0.198	0.208	0.241	0.334	0.449	0.463	0.499	0.446	1.142	0.724	0.202
09:20:00	0.093	0.097	0.095	0.096	0.097	0.096	0.096	0.096	0.102	0.113	0.098	0.684	0.1	0.107	0.1	0.102	0.101	0.099	0.098	0.099	0.106	0.108	0.1	1.052	0.125	0.155	0.138	0.143	0.146	0.152	0.142	0.129	0.344	0.346	0.707	0.674	0.176	0.206	0.195	0.206	0.238	0.327	0.441	0.464	0.503	0.453	1.219	0.722	0.201
10:00:00	0.092	0.097	0.095	0.096	0.096	0.096	0.095	0.096	0.104	0.11	0.097	0.682	0.099	0.106	0.099	0.102	0.1	0.099	0.098	0.098	0.105	0.11	0.1	1.052	0.124	0.154	0.137	0.142	0.146	0.151	0.141	0.133	0.362	0.348	0.89	0.672	0.174	0.204	0.192	0.204	0.236	0.32	0.438	0.463	0.507	0.454	1.261	0.719	0.199
10:40:00	0.092	0.097	0.094	0.096	0.096	0.095	0.095	0.095	0.104	0.107	0.097	0.679	0.099	0.105	0.099	0.101	0.1	0.098	0.097	0.098	0.104	0.113	0.101	1.052	0.123	0.153	0.136	0.141	0.145	0.149	0.141	0.14	0.352	0.351	1.018	0.669	0.172	0.203	0.19	0.201	0.233	0.312	0.432	0.463	0.51	0.455	1.295	0.716	0.198
11:20:00	0.092	0.096	0.095	0.096	0.096	0.095	0.095	0.095	0.105	0.106	0.097	0.677	0.099	0.105	0.099	0.101	0.1	0.098	0.097	0.099	0.104	0.121	0.102	1.053	0.123	0.152	0.136	0.141	0.144	0.15	0.14	0.159	0.349	0.353	1.121	0.667	0.171	0.201	0.189	0.2	0.231	0.306	0.43	0.463	0.515	0.458	1.337	0.714	0.197
12:00:00	0.093	0.097	0.095	0.096	0.097	0.096	0.096	0.096	0.105	0.105	0.097	0.675	0.099	0.105	0.099	0.101	0.1	0.098	0.098	0.099	0.103	0.134	0.105	1.054	0.123	0.152	0.135	0.14	0.143	0.149	0.14	0.194	0.35	0.357	1.206	0.665	0.169	0.2	0.187	0.198	0.229	0.301	0.432	0.468	0.519	0.457	1.383	0.712	0.196
12:40:00	0.092	0.096	0.094	0.096	0.096	0.095	0.095	0.095	0.105	0.104	0.097	0.672	0.098	0.104	0.098	0.101	0.099	0.098	0.097	0.099	0.103	0.155	0.108	1.055	0.122	0.15	0.135	0.139	0.142	0.148	0.139	0.253	0.353	0.36	1.267	0.663	0.168	0.198	0.185	0.196	0.227	0.297	0.435	0.467	0.52	0.458	1.401	0.709	0.193
13:20:00	0.091	0.095	0.093	0.095	0.095	0.094	0.094	0.095	0.103	0.103	0.097	0.669	0.097	0.103	0.098	0.1	0.099	0.097	0.096	0.098	0.102	0.195	0.114	1.054	0.12	0.149	0.133	0.138	0.141	0.146	0.138	0.316	0.356	0.361	1.321	0.66	0.166	0.196	0.183	0.194	0.224	0.293	0.435	0.468	0.519	0.46	1.402	0.706	0.192
14:00:00	0.092	0.096	0.094	0.095	0.096	0.095	0.095	0.095	0.103	0.107	0.099	0.668	0.097	0.103	0.098	0.1	0.099	0.097	0.097	0.098	0.102	0.276	0.125	1.052	0.12	0.148	0.133	0.138	0.14	0.147	0.138	0.349	0.358	0.363	1.376	0.658	0.164	0.194	0.182	0.192	0.222	0.29	0.43	0.47	0.518	0.462	1.401	0.704	0.19
14:40:00	0.092	0.096	0.094	0.095	0.096	0.095	0.095	0.096	0.103	0.114	0.1	0.665	0.098	0.103	0.098	0.1	0.099	0.097	0.097	0.099	0.104	0.357	0.147	1.052	0.12	0.147	0.133	0.137	0.139	0.146	0.138	0.353	0.361	0.367	1.415	0.656	0.163	0.193	0.181	0.19	0.22	0.286	0.424	0.473	0.52	0.464	1.401	0.702	0.19
15:20:00	0.092	0.095	0.094	0.095	0.096	0.095	0.095	0.096	0.103	0.133	0.1	0.665	0.098	0.103	0.097	0.1	0.099	0.097	0.096	0.099	0.107	0.399	0.181	1.052	0.119	0.146	0.132	0.136	0.138	0.146	0.138	0.355	0.364	0.369	1.426	0.654	0.162	0.192	0.179	0.189	0.218	0.285	0.423	0.474	0.522	0.465	1.399	0.7	0.188
16:00:00	0.091	0.095	0.093	0.095	0.095	0.094	0.094	0.096	0.104	0.181	0.1	0.662	0.097	0.102	0.097	0.099	0.098	0.096	0.096	0.099	0.117	0.406	0.262	1.048	0.118	0.145	0.131	0.135	0.137	0.144	0.139	0.354	0.366	0.369	1.427	0.652	0.16	0.19	0.177	0.186	0.215	0.28	0.419	0.473	0.521	0.465	1.397	0.698	0.19
16:40:00	0.091	0.095	0.093	0.094	0.095	0.094	0.094	0.096	0.107	0.276	0.101	0.66	0.096	0.102	0.097	0.099	0.098	0.096	0.096	0.1	0.141	0.399	0.413	1.047	0.118	0.143	0.13	0.134	0.136	0.143	0.14	0.354	0.369	0.367	1.429	0.651	0.158	0.188	0.176	0.185	0.214	0.277	0.418	0.474	0.522	0.463	1.395	0.696	0.185
17:20:01	0.091	0.095	0.093	0.095	0.095	0.094	0.095	0.097	0.116	0.443	0.102	0.66	0.096	0.102	0.097	0.099	0.098	0.096	0.096	0.102	0.194	0.398	0.642	1.046	0.117	0.142	0.129	0.134	0.136	0.143	0.143	0.353	0.372	0.368	1.43	0.649	0.157	0.187	0.175	0.183	0.212	0.273	0.417	0.478	0.523	0.467	1.396	0.695	0.184
18:00:00	0.091	0.095	0.093	0.095	0.095	0.095	0.095	0.097	0.137	0.669	0.103	0.657	0.096	0.102	0.097	0.099	0.099	0.096	0.096	0.105	0.293	0.397	0.849	1.044	0.117	0.141	0.129	0.133	0.135	0.142	0.146	0.352	0.376	0.369	1.428	0.647	0.155	0.186	0.173	0.181	0.211	0.27	0.411	0.476	0.524	0.469	1.391	0.692	0.183
18:40:01	0.091	0.094	0.093	0.095	0.095	0.094	0.094	0.098	0.186	0.896	0.103	0.656	0.096	0.101	0.096	0.099	0.098	0.096	0.096	0.11	0.396	0.398	0.989	1.042	0.116	0.141	0.128	0.132	0.134	0.142	0.151	0.351	0.379	0.369	1.427	0.645	0.154	0.184	0.172	0.179	0.208	0.267	0.408	0.479	0.523	0.467	1.387	0.691	0.182
19:20:01	0.091	0.094	0.093	0.094	0.094	0.094	0.094	0.099	0.271	1.034	0.107	0.654	0.095	0.101	0.096	0.098	0.097	0.096	0.095	0.119	0.432	0.398	1.105	1.042	0.116	0.139	0.127	0.132	0.133	0.14	0.156	0.349	0.382	0.369	1.425	0.644	0.153	0.182	0.17	0.178	0.207	0.263	0.409	0.479	0.524	0.467	1.388	0.689	0.18
20:00:01	0.09	0.094	0.092	0.094	0.094	0.094	0.094	0.1	0.375	1.13	0.114	0.653	0.095	0.1	0.096	0.098	0.097	0.095	0.095	0.132	0.44	0.399	1.187	1.04	0.115	0.139	0.126	0.131	0.133	0.14	0.161	0.353	0.391	0.37	1.422	0.642	0.151	0.181	0.169	0.177	0.206	0.261	0.41	0.479	0.525	0.47	1.388	0.687	0.178
20:40:01	0.091	0.095	0.093	0.095	0.095	0.094	0.094	0.103	0.42	1.205	0.128	0.652	0.096	0.101	0.096	0.099	0.097	0.096	0.096	0.15	0.444	0.401	1.252	1.04	0.115	0.139	0.126	0.131	0.132	0.139	0.169	0.364	0.392	0.371	1.421	0.64	0.15	0.18	0.168	0.176	0.205	0.257	0.407	0.482	0.525	0.471	1.388	0.687	0.177
21:20:01	0.091	0.094	0.093	0.095	0.095	0.094	0.094	0.106	0.429	1.267	0.154	0.65	0.095	0.1	0.096	0.098	0.097	0.096	0.095	0.17	0.445	0.403	1.319	1.039	0.115	0.137	0.125	0.13	0.131	0.138	0.179	0.364	0.396	0.37	1.42	0.638	0.149	0.178	0.167	0.176	0.204	0.255	0.4	0.484	0.527	0.472	1.384	0.684	0.176
22:00:01	0.091	0.094	0.093	0.095	0.095	0.094	0.094	0.109	0.434	1.313	0.194	0.648	0.095	0.1	0.095	0.098	0.097	0.095	0.095	0.194	0.447	0.407	1.374	1.038	0.114	0.136	0.125	0.129	0.13	0.138	0.196	0.365	0.396	0.371	1.419	0.637	0.148	0.177	0.166	0.173	0.201	0.253	0.4	0.485	0.526	0.471	1.378	0.683	0.174
22:40:01	0.09	0.093	0.092	0.094	0.094	0.093	0.094	0.113	0.44	1.353	0.274	0.647	0.094	0.099	0.095	0.098	0.096	0.095	0.095	0.221	0.45	0.411	1.395	1.037	0.113	0.136	0.124	0.128	0.13	0.137	0.219	0.365	0.397	0.371	1.418	0.635	0.146	0.175	0.165	0.174	0.2	0.251	0.402	0.486	0.524	0.47	1.402	0.682	0.173
23:20:01	0.091	0.094	0.093	0.095	0.095	0.094	0.094	0.121	0.445	1.384	0.412	0.648	0.095	0.1	0.095	0.098	0.097	0.096	0.095	0.255	0.451	0.41	1.397	1.036	0.113	0.135	0.124	0.128	0.129	0.137	0.245	0.366	0.397	0.371	1.418	0.635	0.146	0.174	0.164	0.173	0.199	0.248	0.401	0.485	0.527	0.473	1.392	0.682	0.172
1 day, 0:00:01	0.091	0.094	0.093	0.095	0.095	0.094	0.094	0.13	0.455	1.408	0.592	0.647	0.095	0.1	0.096	0.098	0.097	0.096	0.095	0.302	0.454	0.41	1.395	1.036	0.113	0.135	0.124	0.128	0.129	0.136	0.256	0.367	0.397	0.373	1.417	0.635	0.145	0.173	0.164	0.172	0.197	0.247	0.399	0.488	0.527	0.476	1.406	0.682	0.171
[truncated: 47 more columns]

## Sheet: Patient2
Time	A1	A2	A3	A4	A5	A6	A7	A8	A9	A10	A11	A12	B1	B2	B3	B4	B5	B6	B7	B8	B9	B10	B11	B12	C1	C2	C3	C4	C5	C6	C7	C8	C9	C10	C11	C12	D1	D2	D3	D4	D5	D6	D7	D8	D9	D10	D11	D12	E1
00:00:00	0.098	0.096	0.094	0.095	0.095	0.095	0.095	0.096	0.095	0.095	0.097	0.144	0.105	0.102	0.104	0.106	0.107	0.107	0.106	0.107	0.106	0.106	0.106	0.138	0.106	0.115	0.113	0.115	0.117	0.117	0.116	0.117	0.117	0.114	0.116	0.138	0.11	0.123	0.124	0.126	0.132	0.134	0.134	0.139	0.133	0.127	0.133	0.135	0.108
00:40:00	0.093	0.091	0.09	0.091	0.092	0.092	0.092	0.093	0.092	0.091	0.093	0.195	0.099	0.096	0.097	0.102	0.099	0.097	0.097	0.098	0.097	0.098	0.098	0.188	0.1	0.102	0.1	0.101	0.102	0.102	0.102	0.102	0.104	0.102	0.103	0.189	0.105	0.109	0.107	0.109	0.113	0.114	0.114	0.115	0.113	0.115	0.117	0.189	0.108
01:20:00	0.092	0.09	0.09	0.091	0.092	0.091	0.091	0.092	0.091	0.091	0.093	0.356	0.097	0.092	0.092	0.094	0.095	0.093	0.093	0.094	0.093	0.094	0.093	0.348	0.098	0.098	0.097	0.098	0.098	0.097	0.097	0.097	0.098	0.097	0.097	0.354	0.106	0.107	0.103	0.101	0.099	0.098	0.101	0.103	0.103	0.103	0.106	0.353	0.111
02:00:00	0.091	0.089	0.089	0.091	0.092	0.091	0.091	0.092	0.091	0.091	0.092	0.576	0.096	0.091	0.091	0.093	0.093	0.092	0.091	0.092	0.092	0.092	0.092	0.571	0.097	0.097	0.096	0.096	0.096	0.095	0.095	0.095	0.095	0.095	0.095	0.64	0.107	0.105	0.099	0.097	0.095	0.095	0.098	0.1	0.099	0.099	0.103	0.677	0.114
02:40:00	0.091	0.089	0.089	0.09	0.091	0.091	0.091	0.092	0.091	0.09	0.092	0.65	0.095	0.09	0.09	0.092	0.092	0.091	0.091	0.092	0.091	0.092	0.091	0.645	0.096	0.097	0.095	0.095	0.095	0.094	0.094	0.095	0.095	0.094	0.094	0.807	0.108	0.105	0.097	0.095	0.094	0.094	0.098	0.098	0.098	0.098	0.101	0.923	0.118
03:20:00	0.091	0.09	0.09	0.091	0.092	0.091	0.091	0.092	0.091	0.091	0.093	0.658	0.096	0.09	0.09	0.092	0.093	0.092	0.091	0.092	0.091	0.092	0.091	0.654	0.096	0.097	0.095	0.095	0.095	0.094	0.094	0.094	0.095	0.094	0.094	0.887	0.11	0.105	0.097	0.095	0.094	0.094	0.097	0.099	0.098	0.098	0.101	1.084	0.122
04:00:00	0.091	0.089	0.089	0.091	0.091	0.091	0.091	0.092	0.091	0.09	0.092	0.655	0.095	0.09	0.09	0.091	0.092	0.091	0.09	0.091	0.091	0.091	0.091	0.653	0.096	0.097	0.094	0.095	0.095	0.094	0.093	0.094	0.094	0.093	0.094	0.947	0.112	0.105	0.097	0.094	0.094	0.094	0.097	0.097	0.097	0.097	0.1	1.192	0.125
04:40:00	0.091	0.089	0.089	0.091	0.091	0.091	0.091	0.092	0.091	0.09	0.092	0.653	0.095	0.089	0.089	0.091	0.092	0.091	0.09	0.091	0.091	0.091	0.091	0.649	0.095	0.096	0.094	0.094	0.095	0.093	0.093	0.093	0.093	0.093	0.093	0.998	0.113	0.104	0.096	0.094	0.093	0.094	0.096	0.097	0.096	0.096	0.098	1.267	0.129
05:20:00	0.09	0.089	0.089	0.09	0.091	0.09	0.09	0.091	0.091	0.09	0.092	0.647	0.094	0.089	0.089	0.09	0.091	0.091	0.089	0.091	0.09	0.09	0.091	0.643	0.095	0.096	0.093	0.094	0.094	0.093	0.093	0.093	0.093	0.092	0.093	1.018	0.114	0.104	0.096	0.094	0.093	0.094	0.096	0.096	0.095	0.095	0.098	1.315	0.132
06:00:00	0.091	0.089	0.089	0.09	0.091	0.091	0.091	0.092	0.091	0.09	0.092	0.641	0.094	0.089	0.089	0.09	0.091	0.091	0.09	0.091	0.09	0.09	0.091	0.637	0.095	0.096	0.093	0.093	0.094	0.093	0.092	0.093	0.094	0.093	0.093	1.009	0.116	0.103	0.095	0.093	0.093	0.094	0.095	0.096	0.095	0.095	0.097	1.354	0.136
06:40:00	0.091	0.09	0.09	0.091	0.092	0.091	0.091	0.092	0.091	0.091	0.092	0.636	0.094	0.089	0.089	0.091	0.092	0.091	0.09	0.091	0.091	0.091	0.093	0.632	0.095	0.096	0.093	0.093	0.094	0.093	0.092	0.093	0.093	0.093	0.093	1.006	0.117	0.103	0.095	0.093	0.093	0.093	0.095	0.095	0.094	0.094	0.097	1.367	0.139
07:20:00	0.09	0.089	0.089	0.091	0.091	0.091	0.091	0.092	0.091	0.09	0.092	0.631	0.095	0.089	0.089	0.09	0.091	0.091	0.09	0.091	0.09	0.09	0.092	0.626	0.095	0.095	0.093	0.093	0.093	0.092	0.092	0.093	0.093	0.092	0.093	1.007	0.119	0.102	0.095	0.093	0.093	0.093	0.094	0.094	0.094	0.094	0.096	1.374	0.142
08:00:01	0.09	0.089	0.089	0.09	0.091	0.091	0.09	0.091	0.091	0.09	0.093	0.625	0.093	0.088	0.089	0.09	0.091	0.09	0.089	0.09	0.09	0.09	0.09	0.62	0.094	0.095	0.092	0.093	0.093	0.092	0.092	0.092	0.093	0.092	0.092	1.006	0.119	0.101	0.094	0.093	0.093	0.093	0.094	0.094	0.093	0.093	0.095	1.379	0.145
08:40:00	0.091	0.089	0.089	0.09	0.091	0.091	0.091	0.092	0.091	0.09	0.092	0.623	0.094	0.089	0.089	0.09	0.091	0.091	0.09	0.091	0.09	0.09	0.09	0.619	0.094	0.095	0.093	0.093	0.093	0.092	0.092	0.092	0.093	0.092	0.092	1.006	0.12	0.1	0.094	0.093	0.093	0.093	0.093	0.093	0.093	0.093	0.094	1.382	0.147
09:20:01	0.09	0.089	0.089	0.09	0.091	0.091	0.091	0.092	0.091	0.09	0.092	0.619	0.094	0.088	0.089	0.09	0.091	0.09	0.089	0.091	0.09	0.091	0.09	0.615	0.094	0.095	0.092	0.093	0.093	0.092	0.092	0.092	0.092	0.092	0.092	1.006	0.121	0.099	0.093	0.092	0.092	0.092	0.093	0.093	0.092	0.092	0.094	1.383	0.148
10:00:01	0.091	0.089	0.089	0.091	0.091	0.091	0.091	0.092	0.091	0.091	0.092	0.616	0.094	0.089	0.089	0.09	0.091	0.091	0.09	0.091	0.09	0.091	0.091	0.611	0.094	0.094	0.092	0.092	0.093	0.092	0.091	0.092	0.092	0.092	0.092	1.006	0.122	0.098	0.093	0.092	0.092	0.092	0.093	0.093	0.092	0.092	0.094	1.38	0.148
10:40:01	0.09	0.089	0.089	0.09	0.091	0.09	0.09	0.091	0.09	0.09	0.092	0.613	0.093	0.088	0.089	0.09	0.091	0.09	0.089	0.09	0.09	0.091	0.09	0.609	0.093	0.094	0.092	0.092	0.092	0.091	0.091	0.092	0.092	0.091	0.092	1.006	0.121	0.097	0.092	0.092	0.092	0.092	0.092	0.092	0.092	0.091	0.093	1.378	0.148
11:20:01	0.09	0.089	0.089	0.09	0.091	0.091	0.09	0.091	0.091	0.09	0.092	0.611	0.094	0.088	0.089	0.09	0.091	0.09	0.089	0.09	0.09	0.09	0.09	0.606	0.093	0.094	0.091	0.092	0.093	0.092	0.091	0.092	0.092	0.091	0.092	1.006	0.122	0.097	0.092	0.092	0.092	0.092	0.092	0.092	0.092	0.092	0.093	1.374	0.148
12:00:01	0.091	0.09	0.09	0.091	0.092	0.091	0.091	0.092	0.092	0.091	0.093	0.609	0.094	0.089	0.089	0.09	0.091	0.091	0.09	0.091	0.091	0.091	0.091	0.606	0.094	0.094	0.092	0.092	0.093	0.092	0.092	0.092	0.092	0.092	0.092	1.006	0.122	0.097	0.092	0.092	0.092	0.092	0.092	0.093	0.092	0.092	0.093	1.372	0.148
12:40:01	0.09	0.089	0.089	0.091	0.091	0.091	0.091	0.092	0.091	0.091	0.092	0.607	0.094	0.089	0.089	0.09	0.091	0.091	0.09	0.091	0.09	0.09	0.09	0.605	0.093	0.093	0.091	0.092	0.092	0.091	0.091	0.092	0.092	0.091	0.092	1.006	0.122	0.096	0.092	0.092	0.092	0.092	0.092	0.092	0.092	0.092	0.093	1.37	0.149
13:20:01	0.09	0.089	0.089	0.09	0.091	0.09	0.09	0.091	0.091	0.09	0.092	0.605	0.093	0.088	0.089	0.09	0.091	0.09	0.089	0.09	0.09	0.09	0.09	0.603	0.093	0.093	0.091	0.092	0.092	0.091	0.091	0.091	0.092	0.091	0.091	1.007	0.121	0.095	0.091	0.091	0.092	0.091	0.092	0.092	0.092	0.091	0.092	1.367	0.148
14:00:01	0.09	0.089	0.089	0.09	0.091	0.091	0.091	0.091	0.091	0.09	0.092	0.603	0.093	0.088	0.089	0.09	0.091	0.09	0.089	0.091	0.09	0.09	0.09	0.602	0.093	0.093	0.091	0.092	0.092	0.091	0.091	0.092	0.092	0.091	0.091	1.006	0.121	0.095	0.091	0.091	0.092	0.092	0.092	0.092	0.092	0.092	0.092	1.365	0.148
14:40:01	0.09	0.089	0.089	0.091	0.092	0.091	0.091	0.092	0.091	0.091	0.093	0.601	0.093	0.088	0.089	0.09	0.091	0.091	0.09	0.091	0.091	0.091	0.091	0.6	0.093	0.093	0.091	0.092	0.092	0.092	0.091	0.092	0.093	0.091	0.092	1.006	0.121	0.095	0.091	0.091	0.092	0.092	0.092	0.093	0.092	0.092	0.093	1.363	0.147
15:20:01	0.09	0.09	0.09	0.091	0.092	0.091	0.091	0.092	0.091	0.091	0.093	0.601	0.093	0.089	0.089	0.09	0.091	0.091	0.09	0.091	0.091	0.09	0.091	0.599	0.093	0.093	0.091	0.092	0.093	0.092	0.091	0.092	0.093	0.091	0.092	1.006	0.12	0.094	0.091	0.092	0.092	0.092	0.092	0.093	0.092	0.092	0.093	1.362	0.146
16:00:01	0.09	0.089	0.089	0.09	0.091	0.091	0.091	0.091	0.091	0.09	0.092	0.6	0.093	0.088	0.089	0.09	0.091	0.09	0.089	0.09	0.09	0.09	0.09	0.596	0.092	0.092	0.091	0.091	0.092	0.091	0.091	0.091	0.094	0.091	0.091	1.006	0.119	0.094	0.091	0.091	0.091	0.091	0.092	0.092	0.092	0.091	0.092	1.359	0.145
16:40:01	0.09	0.089	0.089	0.09	0.091	0.09	0.09	0.091	0.091	0.09	0.092	0.597	0.092	0.088	0.088	0.089	0.09	0.09	0.089	0.09	0.09	0.09	0.09	0.595	0.092	0.092	0.09	0.091	0.092	0.091	0.091	0.091	0.097	0.091	0.091	1.006	0.118	0.093	0.09	0.091	0.091	0.091	0.091	0.092	0.092	0.091	0.092	1.357	0.145
17:20:01	0.091	0.09	0.089	0.091	0.092	0.091	0.091	0.092	0.091	0.091	0.093	0.595	0.093	0.089	0.089	0.09	0.091	0.091	0.09	0.091	0.091	0.091	0.091	0.593	0.093	0.093	0.091	0.092	0.093	0.092	0.091	0.092	0.101	0.091	0.092	1.007	0.118	0.094	0.091	0.091	0.092	0.092	0.092	0.093	0.093	0.092	0.093	1.356	0.145
18:00:01	0.09	0.089	0.089	0.09	0.091	0.091	0.09	0.091	0.091	0.09	0.092	0.596	0.093	0.088	0.089	0.09	0.09	0.09	0.089	0.09	0.09	0.09	0.09	0.593	0.092	0.092	0.09	0.091	0.092	0.091	0.091	0.091	0.108	0.091	0.091	1.007	0.117	0.093	0.09	0.091	0.091	0.091	0.091	0.092	0.094	0.091	0.092	1.355	0.144
18:40:01	0.09	0.089	0.089	0.09	0.091	0.091	0.091	0.091	0.091	0.09	0.092	0.595	0.093	0.088	0.089	0.09	0.091	0.09	0.089	0.091	0.09	0.09	0.09	0.592	0.092	0.092	0.09	0.091	0.092	0.091	0.091	0.091	0.116	0.091	0.091	1.006	0.116	0.093	0.09	0.091	0.091	0.091	0.091	0.092	0.097	0.091	0.092	1.353	0.144
19:20:01	0.09	0.089	0.089	0.09	0.091	0.09	0.09	0.091	0.091	0.09	0.092	0.592	0.092	0.088	0.088	0.089	0.09	0.09	0.089	0.09	0.09	0.09	0.09	0.591	0.092	0.091	0.09	0.091	0.091	0.091	0.09	0.091	0.117	0.091	0.091	1.005	0.115	0.092	0.09	0.09	0.091	0.091	0.091	0.092	0.099	0.091	0.092	1.351	0.143
20:00:01	0.09	0.089	0.089	0.09	0.091	0.091	0.09	0.091	0.091	0.09	0.092	0.593	0.092	0.088	0.089	0.089	0.09	0.09	0.089	0.09	0.09	0.09	0.09	0.59	0.092	0.092	0.09	0.091	0.092	0.091	0.091	0.091	0.107	0.091	0.091	1.005	0.115	0.092	0.09	0.09	0.091	0.091	0.091	0.092	0.106	0.091	0.092	1.35	0.143
20:40:01	0.09	0.089	0.089	0.091	0.092	0.091	0.091	0.092	0.091	0.091	0.093	0.592	0.092	0.088	0.089	0.09	0.091	0.09	0.09	0.091	0.09	0.09	0.091	0.589	0.092	0.092	0.091	0.091	0.092	0.091	0.091	0.092	0.101	0.091	0.092	1.004	0.115	0.093	0.09	0.091	0.092	0.091	0.092	0.092	0.117	0.092	0.093	1.349	0.143
21:20:01	0.09	0.089	0.089	0.091	0.091	0.091	0.091	0.092	0.091	0.091	0.092	0.592	0.093	0.088	0.089	0.09	0.091	0.09	0.09	0.091	0.09	0.09	0.091	0.59	0.092	0.092	0.09	0.091	0.092	0.091	0.091	0.091	0.099	0.091	0.092	1.005	0.114	0.092	0.09	0.091	0.091	0.091	0.092	0.092	0.135	0.091	0.092	1.348	0.142
22:00:01	0.09	0.089	0.089	0.09	0.091	0.09	0.09	0.091	0.091	0.09	0.092	0.59	0.092	0.088	0.088	0.089	0.09	0.09	0.089	0.09	0.09	0.09	0.09	0.588	0.091	0.091	0.09	0.09	0.091	0.091	0.09	0.091	0.099	0.091	0.091	1.001	0.113	0.092	0.09	0.09	0.091	0.091	0.091	0.092	0.159	0.091	0.092	1.346	0.141
22:40:01	0.09	0.089	0.089	0.09	0.091	0.09	0.09	0.091	0.091	0.09	0.092	0.59	0.092	0.088	0.088	0.089	0.09	0.09	0.089	0.09	0.09	0.09	0.09	0.587	0.091	0.091	0.09	0.091	0.091	0.091	0.091	0.091	0.099	0.091	0.091	1.002	0.113	0.092	0.09	0.09	0.091	0.091	0.091	0.092	0.18	0.091	0.092	1.345	0.141
23:20:01	0.09	0.089	0.089	0.09	0.091	0.091	0.09	0.091	0.091	0.09	0.092	0.588	0.092	0.088	0.089	0.09	0.09	0.09	0.089	0.09	0.09	0.09	0.09	0.586	0.091	0.092	0.09	0.091	0.092	0.091	0.091	0.091	0.098	0.091	0.091	1.002	0.112	0.092	0.09	0.09	0.091	0.091	0.091	0.092	0.182	0.091	0.092	1.344	0.141
1 day, 0:00:02	0.09	0.089	0.09	0.091	0.091	0.091	0.091	0.092	0.091	0.091	0.092	0.59	0.093	0.088	0.089	0.09	0.091	0.09	0.09	0.091	0.09	0.09	0.091	0.586	0.092	0.092	0.09	0.091	0.092	0.091	0.091	0.092	0.1	0.091	0.092	0.999	0.112	0.092	0.09	0.09	0.091	0.091	0.092	0.092	0.155	0.091	0.092	1.343	0.141
[truncated: 47 more columns]

## Sheet: Patient3
Time	A1	A2	A3	A4	A5	A6	A7	A8	A9	A10	A11	A12	B1	B2	B3	B4	B5	B6	B7	B8	B9	B10	B11	B12	C1	C2	C3	C4	C5	C6	C7	C8	C9	C10	C11	C12	D1	D2	D3	D4	D5	D6	D7	D8	D9	D10	D11	D12	E1
00:00:00	0.132	0.144	0.137	0.145	0.14	0.141	0.141	0.142	0.235	0.2	0.138	0.206	0.147	0.148	0.152	0.151	0.151	0.148	0.155	0.149	0.155	0.152	0.152	0.204	0.15	0.156	0.161	0.164	0.163	0.154	0.192	0.169	0.179	0.182	0.171	0.185	0.16	0.163	0.168	0.165	0.168	0.182	0.182	0.18	0.189	0.181	0.188	0.223	0.152
00:40:00	0.126	0.137	0.13	0.136	0.131	0.131	0.13	0.131	0.217	0.181	0.126	0.335	0.144	0.141	0.143	0.142	0.141	0.14	0.145	0.14	0.145	0.142	0.146	0.324	0.149	0.15	0.152	0.154	0.165	0.141	0.172	0.166	0.185	0.191	0.232	0.316	0.158	0.165	0.165	0.167	0.171	0.181	0.193	0.201	0.216	0.21	0.275	0.343	0.153
01:20:00	0.123	0.134	0.127	0.134	0.129	0.129	0.127	0.128	0.202	0.171	0.122	0.537	0.143	0.138	0.14	0.139	0.138	0.136	0.141	0.136	0.139	0.138	0.143	0.266	0.153	0.143	0.142	0.14	0.14	0.127	0.13	0.13	0.138	0.141	0.133	0.543	0.163	0.165	0.161	0.164	0.164	0.158	0.141	0.128	0.129	0.123	0.124	0.537	0.158
02:00:00	0.121	0.132	0.125	0.132	0.126	0.127	0.124	0.126	0.177	0.146	0.12	0.663	0.14	0.137	0.138	0.137	0.136	0.134	0.139	0.134	0.136	0.135	0.14	0.144	0.153	0.132	0.133	0.132	0.127	0.123	0.127	0.127	0.131	0.134	0.127	0.681	0.167	0.148	0.148	0.147	0.145	0.134	0.125	0.123	0.125	0.121	0.121	0.511	0.163
02:40:00	0.119	0.13	0.124	0.131	0.125	0.125	0.123	0.124	0.152	0.133	0.119	0.71	0.138	0.135	0.137	0.136	0.135	0.133	0.137	0.133	0.135	0.134	0.137	0.133	0.155	0.13	0.131	0.131	0.125	0.122	0.127	0.127	0.13	0.133	0.126	0.721	0.171	0.144	0.14	0.139	0.135	0.129	0.124	0.123	0.124	0.121	0.122	0.496	0.167
03:20:00	0.118	0.129	0.123	0.13	0.124	0.124	0.122	0.123	0.14	0.128	0.118	0.731	0.137	0.134	0.136	0.135	0.134	0.132	0.136	0.132	0.133	0.133	0.135	0.131	0.157	0.129	0.131	0.13	0.124	0.122	0.126	0.126	0.129	0.132	0.126	0.736	0.176	0.142	0.137	0.135	0.133	0.127	0.123	0.123	0.124	0.12	0.121	0.486	0.172
04:00:00	0.117	0.128	0.122	0.128	0.123	0.123	0.121	0.122	0.132	0.124	0.117	0.748	0.136	0.133	0.135	0.134	0.133	0.131	0.135	0.131	0.132	0.131	0.132	0.13	0.158	0.128	0.129	0.129	0.123	0.121	0.125	0.125	0.128	0.131	0.125	0.742	0.179	0.141	0.135	0.134	0.131	0.126	0.123	0.122	0.124	0.12	0.121	0.496	0.175
04:40:00	0.117	0.127	0.121	0.129	0.123	0.123	0.121	0.122	0.128	0.123	0.117	0.76	0.136	0.133	0.135	0.133	0.133	0.13	0.134	0.13	0.131	0.131	0.131	0.132	0.161	0.128	0.13	0.128	0.123	0.121	0.125	0.125	0.128	0.13	0.125	0.747	0.182	0.141	0.135	0.133	0.131	0.125	0.123	0.122	0.124	0.121	0.125	0.5	0.178
05:20:00	0.116	0.126	0.121	0.128	0.122	0.122	0.12	0.122	0.125	0.122	0.116	0.765	0.135	0.132	0.134	0.132	0.132	0.129	0.134	0.13	0.13	0.13	0.13	0.141	0.162	0.127	0.129	0.127	0.123	0.12	0.124	0.124	0.127	0.13	0.127	0.749	0.185	0.14	0.134	0.133	0.13	0.125	0.123	0.122	0.124	0.124	0.136	0.499	0.18
06:00:00	0.116	0.126	0.12	0.127	0.122	0.122	0.12	0.122	0.124	0.122	0.116	0.765	0.134	0.131	0.133	0.132	0.132	0.129	0.133	0.129	0.13	0.129	0.129	0.166	0.164	0.127	0.128	0.127	0.122	0.12	0.124	0.124	0.127	0.13	0.135	0.754	0.188	0.141	0.135	0.133	0.13	0.125	0.123	0.122	0.126	0.134	0.177	0.492	0.183
06:40:00	0.115	0.125	0.12	0.127	0.121	0.121	0.119	0.121	0.123	0.121	0.116	0.788	0.133	0.13	0.132	0.131	0.131	0.128	0.133	0.128	0.129	0.128	0.128	0.235	0.166	0.127	0.129	0.127	0.122	0.12	0.124	0.123	0.126	0.13	0.167	0.762	0.191	0.14	0.135	0.133	0.13	0.125	0.122	0.122	0.131	0.166	0.282	0.482	0.186
07:20:00	0.115	0.125	0.12	0.126	0.121	0.121	0.119	0.121	0.122	0.121	0.116	0.788	0.132	0.129	0.131	0.13	0.13	0.127	0.131	0.127	0.128	0.127	0.127	0.391	0.167	0.125	0.128	0.126	0.122	0.119	0.123	0.122	0.126	0.133	0.251	0.769	0.193	0.14	0.135	0.133	0.13	0.125	0.123	0.121	0.146	0.248	0.505	0.47	0.188
08:00:00	0.115	0.125	0.119	0.127	0.121	0.121	0.119	0.121	0.122	0.121	0.116	0.798	0.132	0.128	0.131	0.13	0.13	0.127	0.131	0.127	0.127	0.126	0.128	0.525	0.169	0.126	0.128	0.126	0.121	0.119	0.123	0.123	0.127	0.146	0.432	0.78	0.194	0.14	0.136	0.133	0.13	0.124	0.122	0.121	0.184	0.41	0.637	0.457	0.19
08:40:00	0.115	0.124	0.119	0.126	0.12	0.12	0.119	0.121	0.122	0.121	0.116	0.816	0.131	0.127	0.13	0.129	0.129	0.126	0.13	0.126	0.126	0.125	0.13	0.569	0.17	0.126	0.128	0.126	0.121	0.119	0.122	0.122	0.13	0.186	0.603	0.789	0.196	0.141	0.136	0.133	0.13	0.124	0.122	0.121	0.255	0.558	0.669	0.441	0.192
09:20:00	0.114	0.124	0.119	0.126	0.12	0.12	0.119	0.121	0.121	0.121	0.116	0.815	0.131	0.126	0.129	0.128	0.128	0.126	0.129	0.125	0.126	0.124	0.134	0.595	0.171	0.125	0.127	0.125	0.121	0.119	0.122	0.121	0.141	0.289	0.657	0.8	0.196	0.141	0.137	0.134	0.129	0.124	0.122	0.12	0.368	0.613	0.687	0.424	0.192
10:00:00	0.114	0.124	0.119	0.126	0.12	0.12	0.119	0.121	0.121	0.121	0.117	0.837	0.131	0.126	0.129	0.128	0.128	0.125	0.129	0.124	0.126	0.123	0.14	0.615	0.172	0.126	0.128	0.125	0.121	0.119	0.122	0.121	0.171	0.456	0.684	0.81	0.197	0.141	0.137	0.133	0.13	0.124	0.122	0.121	0.489	0.64	0.703	0.408	0.193
10:40:00	0.114	0.124	0.119	0.125	0.119	0.12	0.118	0.121	0.121	0.121	0.118	0.847	0.13	0.125	0.128	0.127	0.127	0.124	0.128	0.124	0.127	0.123	0.138	0.633	0.173	0.125	0.127	0.124	0.12	0.118	0.121	0.121	0.242	0.59	0.703	0.822	0.197	0.142	0.138	0.134	0.129	0.124	0.122	0.12	0.549	0.661	0.714	0.394	0.193
11:20:00	0.114	0.124	0.119	0.126	0.119	0.12	0.118	0.121	0.121	0.121	0.122	0.845	0.131	0.125	0.128	0.127	0.127	0.124	0.128	0.123	0.133	0.122	0.136	0.652	0.174	0.125	0.128	0.124	0.12	0.118	0.121	0.121	0.35	0.64	0.72	0.834	0.197	0.142	0.138	0.134	0.129	0.123	0.122	0.121	0.565	0.678	0.725	0.385	0.193
12:00:00	0.114	0.123	0.118	0.125	0.119	0.119	0.118	0.121	0.121	0.12	0.125	0.856	0.13	0.124	0.127	0.126	0.126	0.123	0.127	0.123	0.147	0.122	0.134	0.671	0.174	0.125	0.127	0.124	0.12	0.118	0.121	0.12	0.455	0.666	0.736	0.849	0.197	0.142	0.139	0.134	0.129	0.123	0.122	0.12	0.577	0.69	0.733	0.381	0.193
12:40:00	0.113	0.123	0.118	0.125	0.119	0.119	0.118	0.121	0.121	0.121	0.124	0.886	0.13	0.124	0.127	0.125	0.126	0.123	0.127	0.122	0.186	0.122	0.133	0.687	0.174	0.125	0.127	0.124	0.119	0.118	0.121	0.12	0.526	0.688	0.751	0.86	0.197	0.143	0.139	0.134	0.129	0.123	0.122	0.121	0.591	0.698	0.739	0.383	0.193
13:20:00	0.113	0.123	0.118	0.125	0.118	0.119	0.118	0.12	0.12	0.12	0.123	0.881	0.129	0.124	0.126	0.125	0.126	0.122	0.126	0.122	0.257	0.121	0.133	0.703	0.175	0.125	0.128	0.124	0.119	0.118	0.121	0.12	0.542	0.708	0.763	0.873	0.197	0.143	0.14	0.134	0.129	0.123	0.122	0.122	0.602	0.707	0.745	0.39	0.193
14:00:00	0.113	0.123	0.118	0.124	0.118	0.119	0.118	0.121	0.12	0.12	0.123	0.897	0.128	0.123	0.126	0.124	0.125	0.122	0.126	0.122	0.38	0.121	0.134	0.72	0.175	0.125	0.127	0.123	0.119	0.117	0.121	0.12	0.554	0.729	0.777	0.885	0.197	0.143	0.141	0.135	0.129	0.123	0.122	0.123	0.617	0.713	0.746	0.398	0.193
14:40:00	0.113	0.123	0.118	0.125	0.118	0.119	0.118	0.121	0.121	0.121	0.122	0.914	0.128	0.123	0.126	0.124	0.125	0.122	0.126	0.122	0.485	0.122	0.14	0.731	0.175	0.126	0.128	0.124	0.119	0.118	0.121	0.121	0.557	0.746	0.79	0.897	0.197	0.144	0.141	0.135	0.13	0.123	0.122	0.126	0.631	0.713	0.747	0.399	0.193
15:20:00	0.113	0.122	0.118	0.124	0.118	0.118	0.118	0.12	0.12	0.12	0.122	0.945	0.128	0.123	0.125	0.124	0.125	0.122	0.125	0.121	0.559	0.122	0.151	0.744	0.175	0.126	0.128	0.123	0.119	0.117	0.12	0.12	0.56	0.764	0.801	0.909	0.196	0.144	0.141	0.135	0.13	0.123	0.122	0.13	0.643	0.714	0.747	0.389	0.193
16:00:00	0.113	0.122	0.118	0.124	0.118	0.118	0.118	0.12	0.12	0.121	0.122	0.935	0.128	0.122	0.125	0.123	0.124	0.122	0.125	0.121	0.587	0.124	0.176	0.753	0.175	0.126	0.128	0.123	0.119	0.117	0.12	0.121	0.565	0.78	0.81	0.922	0.196	0.144	0.142	0.136	0.129	0.123	0.122	0.134	0.656	0.718	0.749	0.375	0.192
16:40:00	0.113	0.122	0.118	0.124	0.118	0.118	0.118	0.12	0.12	0.12	0.122	0.946	0.127	0.123	0.125	0.123	0.124	0.121	0.125	0.121	0.602	0.128	0.206	0.762	0.175	0.127	0.129	0.124	0.119	0.117	0.12	0.122	0.57	0.793	0.814	0.934	0.197	0.144	0.142	0.136	0.129	0.123	0.122	0.14	0.666	0.721	0.746	0.372	0.192
17:20:00	0.113	0.122	0.117	0.123	0.117	0.118	0.118	0.12	0.12	0.12	0.122	0.956	0.127	0.122	0.124	0.123	0.123	0.121	0.124	0.12	0.619	0.135	0.164	0.768	0.174	0.126	0.128	0.123	0.119	0.117	0.12	0.124	0.574	0.799	0.815	0.946	0.196	0.145	0.143	0.136	0.129	0.123	0.122	0.143	0.674	0.723	0.748	0.382	0.192
18:00:00	0.113	0.122	0.118	0.124	0.118	0.118	0.118	0.12	0.12	0.12	0.122	0.972	0.127	0.122	0.125	0.123	0.124	0.121	0.124	0.12	0.63	0.144	0.152	0.775	0.174	0.127	0.129	0.124	0.119	0.117	0.12	0.13	0.578	0.808	0.817	0.96	0.197	0.145	0.144	0.136	0.13	0.123	0.122	0.147	0.686	0.731	0.749	0.4	0.192
18:40:00	0.113	0.122	0.117	0.124	0.118	0.118	0.118	0.12	0.12	0.12	0.122	0.989	0.127	0.122	0.124	0.123	0.123	0.121	0.124	0.12	0.644	0.151	0.15	0.781	0.173	0.127	0.129	0.123	0.119	0.117	0.12	0.136	0.581	0.816	0.816	0.977	0.196	0.145	0.144	0.136	0.13	0.123	0.122	0.15	0.695	0.735	0.749	0.417	0.192
19:20:00	0.112	0.122	0.117	0.123	0.117	0.118	0.118	0.12	0.12	0.12	0.122	1.005	0.127	0.122	0.124	0.123	0.123	0.121	0.124	0.12	0.66	0.155	0.157	0.782	0.173	0.127	0.129	0.124	0.118	0.117	0.12	0.144	0.589	0.825	0.818	0.992	0.197	0.146	0.145	0.137	0.13	0.123	0.122	0.149	0.706	0.74	0.748	0.435	0.192
20:00:00	0.112	0.122	0.117	0.124	0.117	0.117	0.118	0.119	0.12	0.119	0.123	1.018	0.127	0.122	0.124	0.123	0.123	0.121	0.124	0.12	0.669	0.155	0.182	0.789	0.173	0.127	0.13	0.124	0.118	0.116	0.12	0.151	0.59	0.832	0.819	1.005	0.197	0.146	0.145	0.137	0.13	0.123	0.122	0.147	0.714	0.743	0.752	0.453	0.192
20:40:00	0.112	0.122	0.117	0.123	0.117	0.117	0.118	0.119	0.12	0.12	0.126	1.028	0.126	0.122	0.123	0.122	0.123	0.121	0.124	0.12	0.681	0.153	0.249	0.786	0.172	0.127	0.13	0.124	0.118	0.116	0.12	0.158	0.592	0.837	0.822	1.016	0.196	0.146	0.146	0.138	0.13	0.123	0.122	0.144	0.722	0.746	0.752	0.469	0.191
21:20:00	0.112	0.122	0.117	0.123	0.117	0.117	0.118	0.119	0.12	0.12	0.13	1.036	0.126	0.122	0.123	0.122	0.123	0.121	0.124	0.12	0.69	0.15	0.38	0.787	0.172	0.128	0.131	0.124	0.119	0.116	0.12	0.164	0.603	0.843	0.822	1.026	0.196	0.146	0.146	0.137	0.13	0.123	0.122	0.143	0.731	0.749	0.755	0.486	0.192
22:00:00	0.112	0.121	0.117	0.123	0.117	0.117	0.118	0.119	0.12	0.119	0.129	1.048	0.125	0.121	0.123	0.122	0.123	0.121	0.124	0.12	0.701	0.149	0.49	0.796	0.171	0.128	0.132	0.124	0.119	0.116	0.12	0.17	0.609	0.852	0.824	1.037	0.196	0.146	0.147	0.138	0.13	0.123	0.122	0.14	0.74	0.751	0.756	0.509	0.192
22:40:00	0.112	0.122	0.117	0.123	0.117	0.117	0.118	0.12	0.119	0.12	0.125	1.058	0.125	0.121	0.123	0.122	0.122	0.121	0.124	0.12	0.712	0.151	0.528	0.798	0.171	0.128	0.132	0.125	0.119	0.116	0.12	0.17	0.603	0.856	0.829	1.046	0.196	0.146	0.147	0.138	0.13	0.123	0.122	0.138	0.743	0.754	0.759	0.526	0.192
23:20:00	0.112	0.121	0.117	0.123	0.117	0.117	0.117	0.119	0.119	0.12	0.125	1.067	0.125	0.121	0.122	0.122	0.123	0.121	0.124	0.12	0.721	0.155	0.547	0.805	0.172	0.129	0.133	0.125	0.119	0.116	0.12	0.17	0.614	0.857	0.834	1.055	0.196	0.146	0.148	0.138	0.13	0.123	0.122	0.137	0.747	0.759	0.768	0.544	0.192
1 day, 0:00:00	0.112	0.121	0.117	0.123	0.117	0.117	0.118	0.119	0.119	0.12	0.124	1.072	0.124	0.121	0.122	0.122	0.122	0.121	0.124	0.12	0.729	0.165	0.563	0.81	0.17	0.128	0.133	0.125	0.119	0.116	0.12	0.165	0.622	0.855	0.842	1.063	0.195	0.146	0.149	0.139	0.13	0.123	0.122	0.137	0.75	0.76	0.774	0.559	0.192
[truncated: 47 more columns]
