# Supplementary material for: Combined phage therapy and faecal microbiota transplantation to treat recurrent urinary tract infection: a case series
Source: Nat Microbiol. 2026 Jul 30;11(8):2112–8. doi: 10.1038/s41564-026-02409-0 (PMC13423874; doi:10.1038/s41564-026-02409-0)
Supplement: Supplementary file 10 — Raw phage counts per sample and bacterial host strain. [file 41564_2026_2409_MOESM10_ESM.xlsx]

## Sheet: EDF5
Strain	Serum	PFU/mL
EC20	Patient1 vb	3330000000
EC20	Patient1 vb	2664000000
EC20	Patient1 vb	3330000000
EC20	Patient1 v16	3330000000
EC20	Patient1 v16	4662000000
EC20	Patient1 v16	3330000000
EC20	Patient2 vb	4995000000
EC20	Patient2 vb	4329000000
EC20	Patient2 vb	2664000000
EC20	Patient2 v16	1665000000
EC20	Patient2 v16	1665000000
EC20	Patient2 v16	3330000000
EC20	Patient3 vb	233100000
EC20	Patient3 vb	233100000
EC20	Patient3 vb	166500000
EC20	Patient3 v16	299700000
EC20	Patient3 v16	366300000
EC20	Patient3 v16	266400000
EC20	Control	166500000
EC20	Control	266400000
EC20	Control	266400000
BL21	Patient1 vb	166500000
BL21	Patient1 vb	99900000
BL21	Patient1 vb	99900000
BL21	Patient1 v16	99900000
BL21	Patient1 v16	166500000
BL21	Patient1 v16	9990000
BL21	Patient2 vb	999000000
BL21	Patient2 vb	666000000
BL21	Patient2 vb	1332000000
BL21	Patient2 v16	1665000000
BL21	Patient2 v16	2331000000
BL21	Patient2 v16	1998000000
BL21	Patient3 vb	1998000000
BL21	Patient3 vb	2331000000
BL21	Patient3 vb	1665000000
BL21	Patient3 v16	37629000000
BL21	Patient3 v16	2997000000
BL21	Patient3 v16	3996000000
BL21	Control	4329000000
BL21	Control	3330000000
BL21	Control	3996000000
