# Supplementary material for: Combined phage therapy and faecal microbiota transplantation to treat recurrent urinary tract infection: a case series
Source: Nat Microbiol. 2026 Jul 30;11(8):2112–8. doi: 10.1038/s41564-026-02409-0 (PMC13423874; doi:10.1038/s41564-026-02409-0)
Supplement: Supplementary file 11 — Raw phage counts per sample at indicated time point. [file 41564_2026_2409_MOESM11_ESM.xlsx]

## Sheet: EDF6
Sample_name	Hour	Results Phage
Patient1_v5-U-1a	52	1467900000
Patient1_v8-U-1a	76	31609000000
Patient2_v5-U-1a	52	2600000000
Patient2_v8-U-1a	76	6600000000
Patient3_v5-U-1a	52	505560000
Patient3_v8-U-1a	76	130340000
