# Supplementary material for: Combined phage therapy and faecal microbiota transplantation to treat recurrent urinary tract infection: a case series
Source: Nat Microbiol. 2026 Jul 30;11(8):2112–8. doi: 10.1038/s41564-026-02409-0 (PMC13423874; doi:10.1038/s41564-026-02409-0)
Supplement: Supplementary file 12 — Sheet “EDF7-layout”: 96-well plate layout. Sheet “Patient2-D1”: unprocessed OD600 measurements for patient 2 D1 strain. Sheet “Patient2-D6”: unprocessed OD600 measurements for patient 2 D6 strain. [file 41564_2026_2409_MOESM12_ESM.xlsx]

## Sheet: EDF7-layout
		1	2	3	4	5	6	7	8	9	10	11	12
NA	A	NA	NA	NA	NA	NA	NA	NA	NA	NA	NA	NA	NA
NA	B	NA	NA	NA	NA	NA	NA	NA	NA	NA	NA	NA	NA
NA	C	NA	NA	NA	NA	NA	NA	NA	NA	NA	NA	NA	NA
NA	D	NA	NA	NA	NA	NA	NA	NA	NA	NA	NA	NA	NA
Patient2_d6	E	Ctrl	Ctrl	Ctrl	E2	E2	E2	phi41S	phi41S	phi41S	Mix	Mix	Mix
NA	F	NA	NA	NA	NA	NA	NA	NA	NA	NA	NA	NA	NA
NA	G	NA	NA	NA	NA	NA	NA	NA	NA	NA	NA	NA	NA
NA	H	NA	NA	NA	NA	NA	NA	NA	NA	NA	NA	NA	NA

## Sheet: Patient2-D1
Time	A1	A2	A3	A4	A5	A6	A7	A8	A9	A10	A11	A12	B1	B2	B3	B4	B5	B6	B7	B8	B9	B10	B11	B12	C1	C2	C3	C4	C5	C6	C7	C8	C9	C10	C11	C12	D1	D2	D3	D4	D5	D6	D7	D8	D9	D10	D11	D12	E1
00:00:00	0.12	0.121	0.121	0.123	0.122	0.123	0.122	0.123	0.124	0.123	0.123	0.122	0.125	0.126	0.126	0.126	0.125	0.126	0.128	0.125	0.128	0.126	0.126	0.126	0.122	0.121	0.119	0.121	0.122	0.123	0.124	0.125	0.125	0.126	0.124	0.123	0.127	0.126	0.127	0.127	0.127	0.127	0.127	0.127	0.123	0.124	0.126	0.126	0.119
00:05:00	0.121	0.123	0.123	0.123	0.123	0.124	0.124	0.124	0.125	0.124	0.124	0.123	0.126	0.127	0.127	0.127	0.127	0.128	0.13	0.126	0.129	0.127	0.127	0.127	0.123	0.122	0.12	0.122	0.123	0.125	0.125	0.126	0.126	0.127	0.125	0.124	0.129	0.128	0.128	0.129	0.128	0.128	0.129	0.129	0.125	0.126	0.128	0.127	0.119
00:10:00	0.124	0.125	0.125	0.126	0.126	0.127	0.126	0.127	0.127	0.127	0.127	0.126	0.128	0.13	0.129	0.129	0.13	0.13	0.132	0.129	0.132	0.129	0.13	0.13	0.126	0.125	0.123	0.124	0.125	0.126	0.128	0.128	0.129	0.129	0.127	0.127	0.133	0.131	0.132	0.132	0.131	0.131	0.132	0.132	0.127	0.128	0.13	0.131	0.12
00:15:00	0.128	0.129	0.129	0.13	0.13	0.131	0.13	0.131	0.131	0.131	0.131	0.13	0.132	0.133	0.134	0.133	0.133	0.134	0.136	0.133	0.136	0.133	0.134	0.134	0.13	0.128	0.126	0.128	0.129	0.13	0.131	0.132	0.133	0.133	0.131	0.13	0.138	0.135	0.136	0.136	0.136	0.136	0.136	0.137	0.132	0.133	0.135	0.136	0.122
00:20:00	0.133	0.134	0.134	0.135	0.135	0.136	0.135	0.136	0.136	0.136	0.135	0.135	0.138	0.138	0.139	0.138	0.138	0.14	0.141	0.138	0.141	0.138	0.139	0.14	0.134	0.133	0.13	0.133	0.133	0.135	0.136	0.136	0.137	0.138	0.136	0.135	0.145	0.142	0.142	0.142	0.142	0.141	0.142	0.142	0.137	0.138	0.141	0.142	0.125
00:25:00	0.139	0.139	0.14	0.141	0.141	0.142	0.141	0.142	0.142	0.142	0.142	0.141	0.145	0.145	0.145	0.144	0.145	0.146	0.148	0.144	0.147	0.145	0.146	0.147	0.141	0.139	0.136	0.139	0.139	0.141	0.142	0.142	0.143	0.144	0.142	0.141	0.153	0.15	0.149	0.15	0.149	0.149	0.15	0.15	0.146	0.146	0.149	0.15	0.129
00:30:00	0.146	0.147	0.148	0.148	0.148	0.149	0.149	0.15	0.15	0.149	0.149	0.148	0.153	0.153	0.153	0.152	0.152	0.154	0.156	0.152	0.155	0.153	0.155	0.156	0.149	0.146	0.143	0.145	0.146	0.148	0.149	0.15	0.151	0.151	0.15	0.149	0.164	0.16	0.159	0.16	0.159	0.158	0.16	0.16	0.155	0.155	0.159	0.162	0.134
00:35:00	0.169	0.156	0.158	0.159	0.158	0.16	0.158	0.159	0.159	0.159	0.159	0.158	0.164	0.164	0.163	0.163	0.163	0.165	0.167	0.162	0.166	0.164	0.166	0.167	0.158	0.156	0.152	0.155	0.155	0.157	0.158	0.16	0.16	0.161	0.16	0.159	0.178	0.173	0.172	0.171	0.17	0.17	0.173	0.173	0.167	0.167	0.171	0.174	0.143
00:40:00	0.194	0.167	0.168	0.169	0.169	0.17	0.169	0.17	0.17	0.17	0.17	0.169	0.183	0.175	0.175	0.174	0.174	0.176	0.179	0.174	0.178	0.176	0.178	0.179	0.172	0.167	0.162	0.165	0.166	0.168	0.169	0.17	0.171	0.171	0.171	0.17	0.194	0.189	0.186	0.181	0.181	0.18	0.187	0.187	0.181	0.178	0.183	0.186	0.151
00:45:00	0.224	0.186	0.181	0.182	0.182	0.183	0.182	0.183	0.183	0.184	0.182	0.182	0.208	0.189	0.188	0.187	0.187	0.19	0.194	0.188	0.192	0.19	0.193	0.193	0.198	0.181	0.174	0.177	0.178	0.181	0.182	0.183	0.184	0.184	0.184	0.184	0.217	0.207	0.203	0.192	0.191	0.19	0.204	0.204	0.196	0.19	0.195	0.2	0.159
00:50:00	0.257	0.208	0.196	0.197	0.196	0.198	0.197	0.198	0.198	0.197	0.197	0.196	0.238	0.211	0.204	0.203	0.203	0.206	0.209	0.203	0.208	0.207	0.209	0.21	0.226	0.202	0.19	0.192	0.193	0.195	0.196	0.198	0.199	0.199	0.199	0.2	0.248	0.229	0.224	0.206	0.205	0.204	0.224	0.224	0.216	0.206	0.211	0.216	0.171
00:55:00	0.292	0.233	0.215	0.215	0.215	0.216	0.215	0.216	0.216	0.215	0.215	0.214	0.273	0.234	0.223	0.221	0.222	0.226	0.229	0.221	0.227	0.226	0.23	0.23	0.258	0.228	0.207	0.21	0.211	0.213	0.214	0.216	0.217	0.217	0.217	0.218	0.283	0.254	0.248	0.222	0.22	0.219	0.248	0.248	0.238	0.221	0.227	0.231	0.188
01:00:00	0.327	0.263	0.237	0.236	0.235	0.237	0.235	0.235	0.236	0.235	0.234	0.234	0.311	0.266	0.245	0.242	0.243	0.248	0.252	0.242	0.249	0.248	0.252	0.252	0.294	0.261	0.227	0.231	0.231	0.235	0.236	0.238	0.239	0.239	0.238	0.239	0.319	0.281	0.269	0.229	0.228	0.227	0.27	0.271	0.258	0.228	0.233	0.235	0.212
01:05:00	0.358	0.289	0.256	0.256	0.255	0.257	0.255	0.255	0.254	0.254	0.253	0.251	0.344	0.296	0.266	0.264	0.265	0.269	0.273	0.263	0.27	0.269	0.273	0.273	0.327	0.291	0.248	0.252	0.252	0.256	0.257	0.259	0.26	0.26	0.259	0.259	0.358	0.314	0.294	0.233	0.231	0.231	0.293	0.295	0.281	0.231	0.235	0.238	0.235
01:10:00	0.394	0.321	0.283	0.283	0.281	0.284	0.27	0.27	0.269	0.275	0.272	0.27	0.382	0.332	0.293	0.29	0.293	0.297	0.293	0.281	0.288	0.292	0.296	0.293	0.366	0.328	0.275	0.276	0.277	0.28	0.276	0.278	0.28	0.282	0.281	0.28	0.39	0.345	0.317	0.231	0.229	0.229	0.306	0.306	0.289	0.227	0.229	0.231	0.258
01:15:00	0.422	0.349	0.303	0.302	0.3	0.303	0.271	0.271	0.27	0.281	0.279	0.275	0.413	0.363	0.315	0.311	0.312	0.317	0.296	0.284	0.29	0.301	0.303	0.299	0.398	0.36	0.301	0.298	0.299	0.303	0.281	0.283	0.284	0.292	0.29	0.286	0.422	0.373	0.337	0.225	0.224	0.224	0.301	0.302	0.285	0.219	0.22	0.223	0.291
01:20:00	0.456	0.384	0.333	0.328	0.325	0.327	0.27	0.27	0.269	0.286	0.284	0.279	0.453	0.403	0.348	0.337	0.338	0.343	0.295	0.283	0.289	0.308	0.309	0.304	0.435	0.395	0.333	0.319	0.321	0.324	0.278	0.281	0.283	0.296	0.294	0.289	0.467	0.414	0.371	0.22	0.22	0.219	0.298	0.3	0.283	0.212	0.213	0.217	0.329
01:25:00	0.491	0.424	0.366	0.358	0.355	0.358	0.269	0.27	0.269	0.29	0.288	0.284	0.491	0.446	0.383	0.367	0.368	0.375	0.296	0.282	0.29	0.314	0.314	0.309	0.476	0.437	0.371	0.35	0.35	0.355	0.278	0.28	0.282	0.298	0.296	0.292	0.51	0.457	0.411	0.218	0.218	0.218	0.297	0.298	0.281	0.207	0.208	0.212	0.365
01:30:00	0.523	0.459	0.397	0.388	0.383	0.386	0.268	0.269	0.269	0.295	0.294	0.289	0.527	0.485	0.418	0.398	0.397	0.403	0.296	0.283	0.29	0.321	0.319	0.314	0.511	0.473	0.406	0.379	0.377	0.382	0.278	0.28	0.282	0.303	0.3	0.297	0.552	0.5	0.45	0.22	0.219	0.22	0.295	0.297	0.279	0.203	0.203	0.208	0.403
01:35:00	0.566	0.505	0.442	0.428	0.421	0.425	0.256	0.258	0.258	0.291	0.288	0.282	0.573	0.536	0.466	0.438	0.436	0.443	0.288	0.276	0.282	0.319	0.316	0.306	0.557	0.519	0.451	0.419	0.412	0.417	0.272	0.275	0.278	0.302	0.3	0.293	0.599	0.548	0.497	0.223	0.221	0.221	0.29	0.292	0.274	0.199	0.201	0.204	0.447
01:40:00	0.606	0.553	0.489	0.471	0.462	0.465	0.231	0.23	0.23	0.259	0.255	0.247	0.62	0.586	0.517	0.484	0.478	0.484	0.262	0.25	0.254	0.288	0.284	0.271	0.603	0.566	0.498	0.464	0.451	0.456	0.25	0.254	0.257	0.279	0.275	0.262	0.652	0.601	0.548	0.227	0.222	0.222	0.268	0.269	0.252	0.195	0.196	0.201	0.495
01:45:00	0.648	0.601	0.537	0.516	0.506	0.51	0.202	0.198	0.198	0.223	0.223	0.215	0.669	0.639	0.569	0.531	0.524	0.53	0.227	0.217	0.221	0.254	0.25	0.241	0.647	0.614	0.545	0.51	0.493	0.498	0.217	0.221	0.223	0.238	0.234	0.225	0.695	0.648	0.595	0.231	0.222	0.223	0.238	0.239	0.225	0.192	0.193	0.199	0.539
01:50:00	0.692	0.649	0.584	0.561	0.551	0.554	0.182	0.179	0.178	0.201	0.204	0.197	0.713	0.687	0.617	0.576	0.567	0.572	0.206	0.196	0.2	0.235	0.229	0.222	0.697	0.666	0.597	0.562	0.539	0.545	0.193	0.196	0.198	0.215	0.211	0.205	0.718	0.675	0.623	0.236	0.223	0.223	0.219	0.22	0.208	0.189	0.189	0.196	0.579
01:55:00	0.724	0.683	0.616	0.591	0.58	0.583	0.171	0.167	0.166	0.189	0.192	0.185	0.742	0.72	0.651	0.607	0.595	0.601	0.193	0.184	0.187	0.222	0.216	0.21	0.721	0.696	0.628	0.594	0.569	0.575	0.179	0.181	0.183	0.201	0.198	0.192	0.747	0.705	0.652	0.239	0.222	0.222	0.207	0.207	0.197	0.187	0.187	0.194	0.612
02:00:00	0.749	0.712	0.647	0.621	0.61	0.613	0.164	0.16	0.159	0.179	0.184	0.176	0.769	0.748	0.68	0.633	0.62	0.627	0.185	0.176	0.179	0.212	0.206	0.2	0.75	0.724	0.657	0.62	0.592	0.597	0.171	0.172	0.174	0.191	0.188	0.184	0.778	0.739	0.686	0.238	0.221	0.221	0.199	0.198	0.189	0.184	0.185	0.192	0.651
02:05:00	0.777	0.745	0.681	0.654	0.641	0.644	0.159	0.155	0.155	0.176	0.177	0.169	0.8	0.782	0.717	0.668	0.652	0.656	0.177	0.17	0.173	0.204	0.197	0.192	0.781	0.758	0.692	0.657	0.624	0.626	0.165	0.166	0.168	0.183	0.181	0.177	0.811	0.775	0.724	0.242	0.22	0.219	0.192	0.192	0.183	0.182	0.183	0.19	0.7
02:10:00	0.803	0.783	0.727	0.697	0.682	0.683	0.155	0.151	0.15	0.167	0.171	0.164	0.835	0.822	0.763	0.713	0.692	0.695	0.172	0.165	0.168	0.196	0.19	0.185	0.81	0.791	0.73	0.694	0.66	0.66	0.161	0.162	0.163	0.177	0.174	0.171	0.841	0.807	0.759	0.244	0.219	0.217	0.187	0.186	0.179	0.181	0.181	0.189	0.737
02:15:00	0.833	0.817	0.759	0.729	0.714	0.716	0.152	0.148	0.148	0.162	0.167	0.159	0.864	0.854	0.796	0.745	0.723	0.727	0.169	0.162	0.164	0.191	0.185	0.181	0.842	0.825	0.765	0.732	0.695	0.694	0.158	0.159	0.16	0.173	0.17	0.167	0.872	0.839	0.793	0.244	0.217	0.215	0.182	0.181	0.174	0.179	0.18	0.188	0.771
02:20:00	0.859	0.844	0.788	0.757	0.741	0.743	0.15	0.146	0.146	0.159	0.164	0.157	0.89	0.885	0.826	0.776	0.755	0.756	0.166	0.159	0.161	0.187	0.181	0.178	0.869	0.855	0.797	0.766	0.726	0.723	0.156	0.157	0.158	0.17	0.167	0.164	0.9	0.868	0.826	0.246	0.216	0.212	0.177	0.176	0.169	0.179	0.178	0.186	0.801
02:25:00	0.882	0.871	0.818	0.785	0.767	0.769	0.148	0.145	0.144	0.157	0.162	0.155	0.914	0.911	0.856	0.805	0.781	0.782	0.164	0.157	0.16	0.186	0.179	0.176	0.892	0.882	0.827	0.795	0.755	0.75	0.154	0.156	0.156	0.168	0.164	0.162	0.925	0.897	0.856	0.246	0.214	0.21	0.173	0.173	0.167	0.177	0.177	0.185	0.827
02:30:00	0.905	0.895	0.846	0.813	0.795	0.796	0.147	0.144	0.142	0.156	0.161	0.154	0.934	0.936	0.885	0.835	0.807	0.807	0.163	0.156	0.158	0.184	0.178	0.175	0.914	0.905	0.853	0.825	0.782	0.776	0.153	0.153	0.154	0.166	0.163	0.16	0.943	0.917	0.878	0.248	0.213	0.208	0.17	0.169	0.163	0.176	0.176	0.184	0.851
02:35:00	0.928	0.917	0.871	0.839	0.821	0.822	0.145	0.142	0.141	0.154	0.159	0.152	0.954	0.96	0.91	0.862	0.833	0.832	0.161	0.154	0.157	0.183	0.176	0.173	0.937	0.926	0.878	0.853	0.81	0.801	0.151	0.152	0.153	0.165	0.161	0.159	0.961	0.938	0.903	0.251	0.212	0.207	0.168	0.167	0.161	0.174	0.174	0.183	0.872
02:40:00	0.946	0.942	0.897	0.865	0.846	0.848	0.143	0.14	0.139	0.153	0.157	0.151	0.974	0.982	0.937	0.889	0.858	0.857	0.16	0.153	0.155	0.181	0.175	0.172	0.956	0.947	0.903	0.88	0.836	0.826	0.15	0.15	0.151	0.163	0.159	0.157	0.982	0.963	0.929	0.253	0.212	0.205	0.166	0.165	0.159	0.173	0.173	0.182	0.891
02:45:00	0.966	0.963	0.922	0.891	0.872	0.872	0.142	0.139	0.138	0.151	0.156	0.149	0.993	1.005	0.963	0.915	0.882	0.88	0.158	0.151	0.153	0.18	0.173	0.17	0.978	0.969	0.926	0.905	0.862	0.85	0.148	0.149	0.149	0.161	0.158	0.156	1.002	0.982	0.951	0.254	0.21	0.204	0.164	0.163	0.158	0.172	0.172	0.181	0.906
02:50:00	0.986	0.982	0.946	0.916	0.897	0.897	0.141	0.138	0.136	0.15	0.155	0.148	1.012	1.025	0.986	0.94	0.905	0.904	0.157	0.15	0.152	0.179	0.172	0.169	0.992	0.989	0.949	0.929	0.886	0.874	0.147	0.147	0.149	0.16	0.157	0.155	1.021	1.003	0.974	0.256	0.21	0.202	0.163	0.162	0.156	0.172	0.171	0.181	0.922
02:55:00	1.001	1.002	0.967	0.938	0.919	0.92	0.139	0.136	0.135	0.148	0.153	0.147	1.03	1.041	1.007	0.963	0.928	0.925	0.155	0.148	0.151	0.177	0.17	0.168	1.009	1.008	0.97	0.953	0.91	0.897	0.145	0.145	0.146	0.158	0.156	0.153	1.037	1.022	0.996	0.257	0.209	0.2	0.161	0.16	0.155	0.17	0.17	0.179	0.937
03:00:00	1.014	1.02	0.99	0.961	0.942	0.942	0.138	0.135	0.133	0.148	0.152	0.146	1.048	1.066	1.03	0.986	0.953	0.949	0.154	0.147	0.15	0.175	0.17	0.167	1.027	1.026	0.992	0.975	0.937	0.923	0.143	0.144	0.145	0.157	0.154	0.152	1.062	1.048	1.02	0.257	0.207	0.198	0.16	0.159	0.153	0.17	0.169	0.179	0.951
03:05:00	1.028	1.04	1.005	0.977	0.958	0.958	0.137	0.134	0.133	0.147	0.151	0.146	1.071	1.078	1.045	1.001	0.968	0.965	0.153	0.146	0.148	0.175	0.168	0.166	1.041	1.048	1.008	0.996	0.952	0.939	0.142	0.143	0.144	0.156	0.153	0.151	1.077	1.062	1.034	0.258	0.206	0.196	0.159	0.158	0.152	0.169	0.168	0.178	0.962
03:10:00	1.046	1.052	1.021	0.993	0.975	0.973	0.136	0.133	0.132	0.146	0.15	0.145	1.082	1.088	1.06	1.018	0.983	0.979	0.152	0.145	0.147	0.174	0.168	0.165	1.059	1.061	1.021	1.011	0.968	0.953	0.14	0.141	0.142	0.155	0.152	0.15	1.089	1.075	1.048	0.258	0.204	0.194	0.157	0.156	0.151	0.168	0.167	0.177	0.97
03:15:00	1.056	1.063	1.036	1.008	0.99	0.991	0.135	0.132	0.131	0.145	0.15	0.144	1.091	1.1	1.074	1.032	0.998	0.993	0.151	0.144	0.146	0.173	0.167	0.165	1.07	1.073	1.035	1.026	0.984	0.968	0.139	0.14	0.141	0.154	0.151	0.149	1.1	1.088	1.062	0.259	0.203	0.192	0.156	0.155	0.15	0.167	0.167	0.177	0.993
03:20:00	1.066	1.076	1.056	1.029	1.009	1.007	0.135	0.132	0.13	0.145	0.149	0.144	1.105	1.114	1.095	1.056	1.013	1.009	0.151	0.144	0.146	0.173	0.166	0.164	1.082	1.084	1.049	1.041	1	0.984	0.139	0.139	0.14	0.153	0.15	0.149	1.11	1.096	1.076	0.26	0.201	0.19	0.155	0.154	0.149	0.167	0.166	0.176	1.019
03:25:00	1.077	1.091	1.066	1.04	1.022	1.02	0.134	0.131	0.13	0.144	0.149	0.143	1.112	1.132	1.108	1.068	1.033	1.03	0.151	0.143	0.146	0.172	0.166	0.164	1.09	1.093	1.071	1.061	1.024	1.008	0.138	0.138	0.139	0.153	0.15	0.148	1.121	1.107	1.102	0.259	0.199	0.187	0.155	0.153	0.148	0.167	0.166	0.175	1.028
03:30:00	1.089	1.1	1.077	1.053	1.035	1.033	0.133	0.13	0.129	0.144	0.148	0.143	1.127	1.14	1.12	1.08	1.044	1.042	0.149	0.143	0.145	0.172	0.166	0.163	1.102	1.108	1.082	1.079	1.036	1.019	0.136	0.137	0.138	0.152	0.149	0.147	1.132	1.13	1.111	0.259	0.197	0.185	0.153	0.152	0.147	0.166	0.166	0.175	1.037
03:35:00	1.106	1.111	1.087	1.063	1.046	1.044	0.133	0.13	0.129	0.144	0.148	0.142	1.136	1.152	1.13	1.09	1.054	1.054	0.15	0.143	0.145	0.172	0.166	0.163	1.116	1.126	1.093	1.09	1.047	1.031	0.136	0.137	0.138	0.152	0.149	0.147	1.153	1.141	1.122	0.257	0.194	0.182	0.153	0.152	0.147	0.166	0.165	0.175	1.047
03:40:00	1.114	1.121	1.098	1.074	1.057	1.055	0.132	0.13	0.128	0.143	0.148	0.143	1.144	1.161	1.138	1.1	1.064	1.065	0.15	0.143	0.145	0.172	0.166	0.163	1.129	1.132	1.103	1.102	1.058	1.042	0.136	0.137	0.138	0.151	0.148	0.146	1.16	1.149	1.131	0.256	0.191	0.179	0.152	0.151	0.146	0.166	0.164	0.174	1.061
03:45:00	1.12	1.129	1.107	1.084	1.068	1.065	0.132	0.13	0.128	0.143	0.147	0.143	1.153	1.167	1.148	1.111	1.074	1.075	0.15	0.143	0.145	0.172	0.166	0.163	1.135	1.141	1.112	1.11	1.068	1.052	0.135	0.136	0.137	0.151	0.148	0.146	1.167	1.157	1.139	0.255	0.189	0.176	0.152	0.15	0.145	0.166	0.164	0.174	1.065
03:50:00	1.125	1.136	1.117	1.094	1.078	1.075	0.132	0.129	0.128	0.143	0.148	0.142	1.158	1.176	1.158	1.119	1.082	1.084	0.15	0.143	0.145	0.172	0.166	0.164	1.142	1.148	1.12	1.12	1.077	1.062	0.135	0.136	0.136	0.15	0.147	0.146	1.173	1.167	1.147	0.253	0.185	0.173	0.151	0.149	0.144	0.164	0.164	0.174	1.077
03:55:00	1.129	1.145	1.125	1.103	1.087	1.084	0.131	0.129	0.128	0.143	0.147	0.142	1.165	1.182	1.167	1.129	1.091	1.093	0.151	0.143	0.146	0.173	0.166	0.164	1.15	1.154	1.129	1.129	1.085	1.07	0.134	0.135	0.136	0.15	0.147	0.145	1.179	1.172	1.154	0.253	0.183	0.17	0.15	0.149	0.144	0.164	0.163	0.173	1.088
04:00:00	1.136	1.148	1.131	1.112	1.096	1.093	0.131	0.129	0.128	0.143	0.147	0.142	1.17	1.189	1.174	1.136	1.099	1.102	0.151	0.144	0.146	0.175	0.167	0.164	1.158	1.164	1.134	1.137	1.094	1.079	0.134	0.135	0.136	0.15	0.147	0.146	1.188	1.18	1.163	0.251	0.18	0.167	0.15	0.149	0.144	0.164	0.163	0.173	1.098
04:05:00	1.144	1.152	1.138	1.12	1.104	1.101	0.131	0.129	0.127	0.142	0.147	0.142	1.177	1.196	1.181	1.144	1.106	1.11	0.152	0.144	0.147	0.176	0.167	0.165	1.167	1.169	1.138	1.144	1.1	1.087	0.134	0.134	0.135	0.15	0.147	0.146	1.195	1.187	1.169	0.249	0.176	0.164	0.15	0.148	0.143	0.163	0.162	0.172	1.107
04:10:00	1.149	1.159	1.145	1.126	1.113	1.109	0.131	0.129	0.128	0.143	0.147	0.142	1.186	1.202	1.188	1.15	1.113	1.118	0.153	0.145	0.148	0.177	0.168	0.166	1.171	1.175	1.145	1.15	1.108	1.095	0.134	0.135	0.136	0.15	0.147	0.145	1.203	1.193	1.175	0.246	0.173	0.16	0.15	0.148	0.143	0.163	0.162	0.172	1.118
04:15:00	1.155	1.163	1.153	1.134	1.121	1.117	0.131	0.129	0.128	0.143	0.147	0.142	1.192	1.21	1.195	1.157	1.12	1.126	0.154	0.147	0.149	0.179	0.17	0.167	1.181	1.181	1.15	1.157	1.115	1.103	0.134	0.135	0.136	0.15	0.147	0.145	1.211	1.199	1.182	0.244	0.171	0.158	0.15	0.148	0.143	0.163	0.162	0.172	1.126
04:20:00	1.164	1.169	1.161	1.143	1.13	1.126	0.131	0.13	0.128	0.143	0.147	0.143	1.196	1.213	1.201	1.164	1.127	1.134	0.155	0.148	0.15	0.18	0.172	0.169	1.183	1.187	1.154	1.164	1.121	1.11	0.134	0.135	0.136	0.15	0.147	0.145	1.218	1.205	1.188	0.242	0.166	0.154	0.15	0.149	0.143	0.163	0.161	0.171	1.136
04:25:00	1.167	1.174	1.166	1.149	1.135	1.133	0.131	0.129	0.128	0.143	0.147	0.142	1.202	1.22	1.209	1.172	1.133	1.141	0.156	0.149	0.152	0.182	0.173	0.171	1.18	1.187	1.159	1.171	1.128	1.117	0.134	0.134	0.135	0.15	0.146	0.145	1.224	1.21	1.193	0.241	0.164	0.151	0.149	0.148	0.143	0.162	0.161	0.171	1.146
04:30:00	1.17	1.183	1.171	1.153	1.139	1.138	0.131	0.13	0.129	0.143	0.148	0.143	1.206	1.222	1.215	1.178	1.141	1.147	0.159	0.15	0.154	0.184	0.175	0.173	1.181	1.194	1.166	1.177	1.135	1.124	0.134	0.135	0.136	0.15	0.147	0.146	1.225	1.216	1.199	0.24	0.162	0.149	0.149	0.149	0.143	0.162	0.161	0.171	1.159
04:35:00	1.175	1.185	1.173	1.155	1.142	1.14	0.132	0.13	0.129	0.144	0.148	0.144	1.209	1.226	1.218	1.184	1.147	1.153	0.161	0.153	0.156	0.185	0.177	0.175	1.185	1.198	1.17	1.183	1.142	1.13	0.135	0.135	0.136	0.15	0.147	0.147	1.23	1.221	1.2	0.242	0.16	0.147	0.15	0.149	0.143	0.162	0.16	0.17	1.17
04:40:00	1.18	1.189	1.175	1.158	1.144	1.143	0.133	0.13	0.13	0.144	0.149	0.144	1.207	1.23	1.22	1.187	1.151	1.159	0.163	0.155	0.158	0.187	0.179	0.177	1.193	1.204	1.176	1.187	1.147	1.135	0.135	0.136	0.137	0.151	0.148	0.147	1.235	1.225	1.199	0.24	0.158	0.144	0.149	0.149	0.143	0.161	0.159	0.17	1.182
04:45:00	1.183	1.19	1.177	1.159	1.147	1.146	0.134	0.132	0.131	0.145	0.15	0.144	1.213	1.233	1.22	1.188	1.156	1.164	0.166	0.158	0.161	0.19	0.182	0.18	1.2	1.212	1.179	1.192	1.15	1.139	0.136	0.137	0.137	0.152	0.149	0.148	1.237	1.229	1.199	0.239	0.155	0.142	0.15	0.149	0.144	0.161	0.16	0.17	1.188
04:50:00	1.188	1.192	1.178	1.161	1.149	1.149	0.133	0.133	0.131	0.146	0.15	0.145	1.217	1.234	1.22	1.188	1.159	1.166	0.169	0.161	0.164	0.192	0.184	0.182	1.2	1.219	1.181	1.195	1.152	1.141	0.137	0.137	0.138	0.152	0.149	0.148	1.239	1.225	1.197	0.237	0.152	0.139	0.149	0.149	0.143	0.161	0.158	0.169	1.201
04:55:00	1.193	1.193	1.178	1.162	1.151	1.151	0.135	0.134	0.133	0.147	0.151	0.146	1.222	1.236	1.22	1.189	1.16	1.169	0.173	0.164	0.168	0.195	0.187	0.186	1.206	1.22	1.183	1.196	1.152	1.143	0.138	0.137	0.139	0.153	0.15	0.149	1.239	1.222	1.196	0.236	0.15	0.137	0.149	0.149	0.143	0.16	0.159	0.169	1.212
05:00:00	1.196	1.191	1.18	1.166	1.154	1.154	0.136	0.135	0.134	0.148	0.152	0.148	1.223	1.238	1.222	1.191	1.162	1.171	0.178	0.168	0.172	0.198	0.19	0.189	1.212	1.224	1.183	1.198	1.154	1.145	0.138	0.138	0.139	0.154	0.151	0.15	1.238	1.221	1.196	0.238	0.148	0.135	0.149	0.149	0.144	0.16	0.158	0.168	1.216
05:05:00	1.199	1.193	1.182	1.168	1.156	1.156	0.138	0.137	0.136	0.148	0.153	0.149	1.222	1.237	1.225	1.192	1.163	1.174	0.183	0.173	0.177	0.201	0.194	0.192	1.211	1.224	1.185	1.2	1.155	1.148	0.14	0.14	0.141	0.156	0.152	0.151	1.239	1.221	1.195	0.235	0.146	0.133	0.15	0.15	0.144	0.16	0.158	0.168	1.229
05:10:00	1.196	1.196	1.183	1.17	1.157	1.158	0.139	0.138	0.137	0.15	0.154	0.15	1.219	1.236	1.225	1.192	1.164	1.176	0.189	0.178	0.182	0.205	0.198	0.197	1.213	1.227	1.183	1.203	1.156	1.149	0.142	0.141	0.142	0.157	0.153	0.153	1.239	1.218	1.194	0.235	0.144	0.132	0.15	0.15	0.144	0.159	0.158	0.167	1.239
05:15:00	1.196	1.196	1.184	1.171	1.16	1.16	0.141	0.14	0.139	0.151	0.155	0.152	1.222	1.235	1.228	1.193	1.165	1.177	0.195	0.184	0.189	0.209	0.201	0.201	1.214	1.229	1.185	1.205	1.157	1.151	0.143	0.143	0.144	0.158	0.155	0.154	1.234	1.217	1.195	0.234	0.142	0.13	0.15	0.15	0.144	0.159	0.158	0.167	1.244
05:20:00	1.197	1.195	1.185	1.172	1.162	1.162	0.143	0.142	0.141	0.153	0.157	0.153	1.225	1.241	1.229	1.194	1.167	1.179	0.202	0.191	0.196	0.213	0.205	0.205	1.217	1.226	1.187	1.206	1.158	1.153	0.145	0.145	0.145	0.16	0.156	0.156	1.235	1.215	1.194	0.234	0.14	0.129	0.15	0.15	0.144	0.158	0.156	0.166	1.259
05:25:00	1.198	1.195	1.185	1.174	1.163	1.163	0.145	0.144	0.144	0.155	0.159	0.155	1.224	1.241	1.229	1.195	1.167	1.18	0.208	0.198	0.202	0.217	0.209	0.21	1.221	1.221	1.189	1.203	1.159	1.154	0.148	0.147	0.147	0.162	0.158	0.158	1.238	1.217	1.195	0.234	0.138	0.127	0.151	0.151	0.145	0.158	0.156	0.166	1.26
05:30:00	1.2	1.198	1.185	1.175	1.165	1.166	0.149	0.147	0.147	0.158	0.162	0.158	1.228	1.241	1.231	1.197	1.169	1.183	0.216	0.205	0.21	0.223	0.215	0.215	1.221	1.225	1.191	1.205	1.16	1.156	0.151	0.149	0.15	0.164	0.161	0.161	1.241	1.217	1.193	0.234	0.137	0.126	0.151	0.152	0.145	0.158	0.156	0.165	1.262
05:35:00	1.201	1.2	1.188	1.177	1.167	1.167	0.152	0.151	0.151	0.161	0.164	0.16	1.228	1.241	1.231	1.198	1.171	1.184	0.224	0.212	0.217	0.228	0.22	0.221	1.22	1.224	1.192	1.206	1.161	1.158	0.154	0.152	0.153	0.167	0.163	0.164	1.241	1.215	1.193	0.232	0.136	0.124	0.152	0.152	0.146	0.157	0.155	0.166	1.262
05:40:00	1.196	1.202	1.189	1.176	1.168	1.168	0.155	0.154	0.154	0.163	0.167	0.163	1.226	1.238	1.23	1.198	1.171	1.185	0.231	0.219	0.225	0.234	0.227	0.226	1.222	1.226	1.191	1.207	1.161	1.159	0.157	0.155	0.156	0.17	0.166	0.167	1.239	1.214	1.193	0.231	0.133	0.123	0.152	0.153	0.147	0.157	0.154	0.165	1.264
05:45:00	1.198	1.204	1.187	1.178	1.169	1.17	0.16	0.159	0.159	0.167	0.17	0.167	1.227	1.238	1.232	1.199	1.172	1.186	0.24	0.227	0.234	0.24	0.233	0.233	1.221	1.226	1.192	1.208	1.162	1.161	0.161	0.159	0.16	0.173	0.169	0.17	1.238	1.214	1.193	0.23	0.132	0.121	0.152	0.154	0.148	0.156	0.154	0.164	1.267
05:50:00	1.195	1.204	1.189	1.18	1.171	1.172	0.165	0.164	0.164	0.171	0.174	0.171	1.231	1.241	1.232	1.2	1.173	1.188	0.25	0.237	0.244	0.248	0.24	0.242	1.222	1.228	1.193	1.208	1.163	1.162	0.167	0.164	0.165	0.178	0.173	0.174	1.24	1.213	1.192	0.229	0.13	0.12	0.154	0.155	0.149	0.156	0.154	0.164	1.269
05:55:00	1.199	1.205	1.19	1.181	1.171	1.173	0.17	0.17	0.17	0.176	0.179	0.176	1.233	1.245	1.234	1.199	1.174	1.19	0.262	0.248	0.255	0.258	0.25	0.251	1.222	1.228	1.193	1.208	1.163	1.163	0.173	0.169	0.171	0.182	0.177	0.178	1.24	1.214	1.192	0.227	0.129	0.12	0.155	0.157	0.15	0.156	0.154	0.164	1.268
06:00:00	1.203	1.204	1.191	1.182	1.173	1.175	0.176	0.176	0.176	0.18	0.182	0.18	1.235	1.247	1.235	1.2	1.175	1.191	0.275	0.259	0.267	0.267	0.259	0.261	1.22	1.23	1.192	1.21	1.165	1.164	0.178	0.174	0.176	0.186	0.181	0.183	1.242	1.214	1.189	0.227	0.127	0.119	0.156	0.158	0.151	0.155	0.153	0.163	1.269
06:05:00	1.201	1.205	1.192	1.182	1.174	1.176	0.184	0.183	0.184	0.185	0.187	0.186	1.238	1.246	1.235	1.201	1.177	1.192	0.289	0.272	0.28	0.278	0.27	0.273	1.215	1.228	1.191	1.209	1.165	1.165	0.185	0.18	0.182	0.191	0.187	0.188	1.235	1.215	1.188	0.226	0.126	0.118	0.158	0.16	0.153	0.154	0.152	0.162	1.271
06:10:00	1.194	1.207	1.191	1.183	1.175	1.176	0.192	0.191	0.193	0.191	0.192	0.191	1.239	1.246	1.236	1.202	1.177	1.193	0.305	0.287	0.296	0.291	0.283	0.286	1.215	1.229	1.191	1.21	1.165	1.167	0.194	0.188	0.19	0.197	0.191	0.193	1.233	1.207	1.187	0.225	0.126	0.118	0.16	0.162	0.155	0.154	0.152	0.162	1.272
06:15:00	1.193	1.207	1.192	1.184	1.176	1.178	0.2	0.201	0.202	0.197	0.197	0.197	1.243	1.249	1.237	1.203	1.178	1.194	0.324	0.305	0.313	0.306	0.297	0.301	1.217	1.231	1.192	1.209	1.166	1.168	0.202	0.196	0.198	0.202	0.197	0.198	1.235	1.208	1.187	0.224	0.125	0.117	0.162	0.164	0.157	0.154	0.152	0.161	1.273
06:20:00	1.196	1.21	1.194	1.186	1.177	1.18	0.212	0.211	0.211	0.203	0.204	0.203	1.249	1.25	1.239	1.204	1.18	1.196	0.345	0.325	0.333	0.323	0.313	0.318	1.22	1.231	1.194	1.21	1.167	1.17	0.211	0.206	0.208	0.209	0.203	0.205	1.236	1.211	1.187	0.225	0.125	0.118	0.165	0.168	0.16	0.154	0.152	0.161	1.274
06:25:00	1.193	1.211	1.193	1.185	1.177	1.18	0.219	0.22	0.222	0.209	0.21	0.21	1.249	1.25	1.237	1.203	1.179	1.196	0.368	0.347	0.354	0.342	0.332	0.337	1.22	1.231	1.193	1.209	1.167	1.17	0.223	0.215	0.216	0.215	0.209	0.212	1.236	1.211	1.187	0.222	0.124	0.117	0.167	0.17	0.162	0.153	0.151	0.16	1.275
06:30:00	1.195	1.21	1.194	1.185	1.177	1.18	0.228	0.23	0.233	0.217	0.217	0.218	1.239	1.251	1.237	1.203	1.18	1.197	0.393	0.371	0.377	0.359	0.352	0.355	1.219	1.229	1.193	1.21	1.168	1.172	0.233	0.225	0.225	0.223	0.217	0.22	1.234	1.212	1.187	0.223	0.123	0.116	0.17	0.173	0.165	0.152	0.151	0.16	1.276
06:35:00	1.192	1.206	1.194	1.187	1.179	1.183	0.239	0.241	0.245	0.226	0.225	0.226	1.24	1.253	1.237	1.204	1.182	1.199	0.415	0.395	0.403	0.374	0.368	0.37	1.218	1.228	1.195	1.21	1.169	1.173	0.244	0.236	0.235	0.232	0.225	0.227	1.233	1.212	1.187	0.222	0.122	0.116	0.173	0.177	0.168	0.152	0.151	0.16	1.279
06:40:00	1.195	1.206	1.195	1.189	1.179	1.183	0.249	0.251	0.255	0.234	0.233	0.234	1.239	1.249	1.238	1.204	1.182	1.199	0.434	0.415	0.426	0.389	0.383	0.385	1.221	1.231	1.195	1.21	1.17	1.174	0.255	0.246	0.246	0.239	0.233	0.236	1.234	1.213	1.186	0.222	0.122	0.116	0.177	0.18	0.172	0.152	0.15	0.159	1.279
06:45:00	1.198	1.205	1.196	1.19	1.18	1.184	0.262	0.263	0.267	0.245	0.242	0.246	1.243	1.252	1.238	1.205	1.184	1.201	0.454	0.435	0.447	0.404	0.4	0.402	1.222	1.233	1.197	1.211	1.171	1.176	0.266	0.257	0.257	0.251	0.243	0.248	1.239	1.213	1.188	0.221	0.122	0.116	0.18	0.184	0.176	0.151	0.149	0.158	1.282
06:50:00	1.196	1.206	1.196	1.19	1.181	1.185	0.275	0.277	0.281	0.257	0.253	0.257	1.244	1.253	1.238	1.205	1.184	1.202	0.472	0.455	0.467	0.42	0.416	0.418	1.221	1.232	1.195	1.21	1.172	1.176	0.28	0.269	0.269	0.263	0.255	0.26	1.237	1.211	1.188	0.221	0.121	0.116	0.184	0.188	0.179	0.151	0.149	0.158	1.283
06:55:00	1.196	1.206	1.195	1.19	1.18	1.185	0.291	0.294	0.296	0.271	0.266	0.271	1.239	1.252	1.238	1.205	1.185	1.203	0.491	0.474	0.487	0.437	0.433	0.436	1.225	1.234	1.197	1.21	1.172	1.177	0.295	0.284	0.283	0.277	0.269	0.274	1.235	1.208	1.186	0.22	0.12	0.115	0.188	0.193	0.184	0.151	0.149	0.158	1.284
07:00:00	1.199	1.203	1.195	1.191	1.182	1.186	0.309	0.312	0.315	0.286	0.281	0.287	1.239	1.25	1.238	1.206	1.186	1.203	0.509	0.491	0.507	0.452	0.45	0.451	1.225	1.236	1.194	1.21	1.172	1.178	0.313	0.299	0.3	0.293	0.284	0.29	1.231	1.209	1.186	0.22	0.12	0.116	0.194	0.199	0.189	0.15	0.148	0.157	1.282
07:05:00	1.196	1.203	1.197	1.191	1.182	1.187	0.329	0.331	0.335	0.304	0.297	0.305	1.243	1.253	1.239	1.207	1.187	1.204	0.526	0.508	0.524	0.469	0.466	0.468	1.228	1.237	1.194	1.21	1.173	1.179	0.333	0.317	0.318	0.311	0.3	0.308	1.233	1.208	1.184	0.219	0.12	0.115	0.198	0.204	0.194	0.15	0.148	0.157	1.286
07:10:00	1.2	1.203	1.197	1.191	1.181	1.187	0.35	0.354	0.357	0.324	0.316	0.327	1.244	1.254	1.24	1.207	1.187	1.205	0.545	0.525	0.543	0.487	0.485	0.486	1.225	1.236	1.196	1.21	1.174	1.18	0.356	0.338	0.339	0.332	0.32	0.329	1.232	1.208	1.185	0.22	0.12	0.115	0.204	0.211	0.2	0.15	0.148	0.156	1.287
07:15:00	1.202	1.204	1.198	1.191	1.182	1.188	0.374	0.376	0.381	0.349	0.338	0.348	1.246	1.256	1.239	1.207	1.188	1.206	0.563	0.543	0.561	0.506	0.503	0.505	1.225	1.235	1.193	1.209	1.174	1.181	0.379	0.361	0.362	0.353	0.342	0.348	1.226	1.208	1.186	0.221	0.12	0.115	0.211	0.219	0.207	0.149	0.147	0.156	1.285
07:20:00	1.204	1.203	1.199	1.191	1.182	1.188	0.402	0.403	0.408	0.369	0.357	0.365	1.249	1.256	1.239	1.206	1.188	1.206	0.582	0.561	0.579	0.527	0.524	0.525	1.221	1.233	1.192	1.21	1.175	1.181	0.408	0.387	0.387	0.372	0.361	0.366	1.229	1.209	1.187	0.22	0.12	0.115	0.218	0.226	0.214	0.149	0.147	0.155	1.284
07:25:00	1.207	1.203	1.2	1.191	1.182	1.189	0.427	0.431	0.438	0.389	0.374	0.384	1.252	1.256	1.238	1.207	1.189	1.207	0.602	0.581	0.6	0.548	0.544	0.545	1.224	1.236	1.188	1.21	1.175	1.182	0.433	0.414	0.415	0.39	0.379	0.383	1.231	1.209	1.186	0.221	0.119	0.115	0.225	0.235	0.222	0.148	0.146	0.155	1.281
07:30:00	1.209	1.204	1.202	1.19	1.182	1.189	0.45	0.454	0.463	0.407	0.392	0.401	1.254	1.253	1.238	1.207	1.19	1.208	0.624	0.602	0.62	0.567	0.564	0.565	1.223	1.236	1.188	1.21	1.176	1.183	0.457	0.439	0.44	0.407	0.397	0.401	1.227	1.207	1.186	0.221	0.119	0.115	0.235	0.245	0.232	0.149	0.146	0.155	1.283
07:35:00	1.212	1.203	1.202	1.191	1.182	1.19	0.472	0.477	0.487	0.425	0.409	0.42	1.245	1.252	1.238	1.206	1.19	1.208	0.648	0.625	0.643	0.59	0.586	0.587	1.222	1.236	1.188	1.21	1.176	1.183	0.48	0.463	0.463	0.426	0.416	0.419	1.227	1.203	1.185	0.221	0.119	0.115	0.244	0.255	0.241	0.148	0.146	0.154	1.28
07:40:00	1.211	1.202	1.202	1.191	1.183	1.189	0.492	0.5	0.512	0.443	0.426	0.437	1.235	1.251	1.239	1.206	1.19	1.209	0.669	0.648	0.668	0.615	0.612	0.613	1.219	1.239	1.189	1.21	1.176	1.184	0.502	0.486	0.487	0.444	0.434	0.436	1.22	1.202	1.186	0.222	0.119	0.115	0.255	0.266	0.252	0.148	0.146	0.154	1.282
07:45:00	1.213	1.203	1.201	1.191	1.183	1.19	0.512	0.52	0.536	0.461	0.445	0.454	1.234	1.249	1.239	1.206	1.191	1.209	0.691	0.67	0.69	0.637	0.636	0.636	1.222	1.237	1.187	1.21	1.177	1.184	0.523	0.509	0.509	0.462	0.453	0.454	1.222	1.198	1.186	0.223	0.119	0.115	0.265	0.278	0.263	0.147	0.145	0.152	1.287
07:50:00	1.216	1.204	1.202	1.191	1.183	1.191	0.53	0.539	0.558	0.48	0.461	0.471	1.235	1.248	1.239	1.207	1.192	1.21	0.711	0.691	0.714	0.66	0.661	0.66	1.226	1.237	1.186	1.21	1.177	1.185	0.54	0.528	0.529	0.481	0.471	0.473	1.224	1.198	1.187	0.222	0.119	0.115	0.278	0.289	0.274	0.147	0.144	0.153	1.281
07:55:00	1.211	1.204	1.203	1.19	1.183	1.191	0.549	0.558	0.58	0.5	0.48	0.49	1.236	1.25	1.237	1.206	1.192	1.21	0.731	0.711	0.737	0.683	0.684	0.683	1.228	1.237	1.184	1.21	1.177	1.185	0.558	0.545	0.548	0.502	0.49	0.493	1.223	1.2	1.186	0.223	0.119	0.115	0.288	0.304	0.286	0.147	0.144	0.153	1.279
08:00:00	1.213	1.19	1.202	1.19	1.183	1.191	0.569	0.579	0.603	0.524	0.503	0.514	1.238	1.251	1.235	1.206	1.192	1.21	0.754	0.737	0.764	0.707	0.708	0.707	1.226	1.237	1.185	1.21	1.177	1.185	0.578	0.565	0.567	0.522	0.512	0.513	1.221	1.202	1.188	0.222	0.119	0.115	0.303	0.321	0.303	0.146	0.144	0.151	1.282
08:05:00	1.215	1.189	1.201	1.189	1.182	1.191	0.59	0.6	0.626	0.546	0.525	0.535	1.237	1.25	1.234	1.205	1.191	1.21	0.775	0.754	0.783	0.729	0.731	0.73	1.228	1.236	1.183	1.209	1.177	1.185	0.6	0.586	0.589	0.543	0.532	0.534	1.224	1.203	1.188	0.221	0.118	0.115	0.319	0.34	0.321	0.146	0.143	0.151	1.278
08:10:00	1.215	1.19	1.201	1.189	1.182	1.19	0.609	0.623	0.649	0.57	0.548	0.559	1.222	1.252	1.235	1.205	1.192	1.211	0.793	0.773	0.804	0.757	0.759	0.755	1.23	1.23	1.183	1.209	1.177	1.186	0.623	0.609	0.613	0.566	0.555	0.556	1.229	1.204	1.191	0.22	0.118	0.115	0.34	0.361	0.34	0.146	0.143	0.151	1.281
08:15:00	1.21	1.19	1.198	1.19	1.181	1.19	0.633	0.646	0.674	0.594	0.573	0.583	1.221	1.252	1.234	1.203	1.191	1.21	0.812	0.796	0.827	0.778	0.78	0.778	1.221	1.226	1.184	1.208	1.176	1.185	0.647	0.631	0.636	0.589	0.578	0.58	1.229	1.204	1.191	0.219	0.117	0.114	0.358	0.38	0.358	0.145	0.142	0.15	1.275
08:20:00	1.208	1.189	1.197	1.189	1.181	1.19	0.658	0.671	0.703	0.618	0.598	0.608	1.217	1.25	1.233	1.202	1.192	1.211	0.832	0.811	0.841	0.805	0.806	0.802	1.223	1.226	1.184	1.207	1.176	1.186	0.672	0.655	0.661	0.615	0.602	0.607	1.229	1.201	1.191	0.218	0.117	0.115	0.377	0.401	0.377	0.145	0.142	0.149	1.277
08:25:00	1.209	1.186	1.196	1.187	1.18	1.189	0.681	0.692	0.728	0.648	0.625	0.633	1.218	1.252	1.233	1.201	1.192	1.211	0.848	0.826	0.853	0.819	0.825	0.816	1.222	1.225	1.183	1.207	1.175	1.185	0.696	0.68	0.688	0.642	0.629	0.631	1.231	1.202	1.191	0.215	0.117	0.115	0.397	0.422	0.397	0.145	0.141	0.148	1.278
08:30:00	1.21	1.183	1.194	1.187	1.179	1.189	0.702	0.714	0.751	0.671	0.651	0.66	1.219	1.248	1.231	1.201	1.192	1.21	0.86	0.837	0.865	0.832	0.839	0.828	1.215	1.226	1.184	1.206	1.175	1.186	0.72	0.703	0.712	0.667	0.655	0.655	1.232	1.204	1.191	0.214	0.116	0.115	0.42	0.445	0.419	0.144	0.141	0.148	1.281
08:35:00	1.198	1.181	1.195	1.187	1.18	1.189	0.724	0.735	0.774	0.696	0.676	0.684	1.221	1.249	1.228	1.201	1.193	1.21	0.872	0.848	0.876	0.844	0.852	0.839	1.217	1.224	1.184	1.205	1.174	1.185	0.742	0.726	0.736	0.692	0.68	0.679	1.235	1.203	1.191	0.212	0.116	0.115	0.44	0.467	0.441	0.144	0.141	0.147	1.277
08:40:00	1.198	1.181	1.194	1.186	1.179	1.189	0.752	0.762	0.795	0.722	0.7	0.706	1.222	1.252	1.228	1.2	1.193	1.211	0.884	0.859	0.887	0.856	0.863	0.851	1.217	1.222	1.184	1.204	1.174	1.185	0.768	0.748	0.758	0.717	0.704	0.703	1.235	1.203	1.19	0.212	0.117	0.115	0.462	0.49	0.463	0.144	0.141	0.147	1.278
08:45:00	1.2	1.182	1.192	1.186	1.179	1.189	0.769	0.778	0.814	0.745	0.723	0.73	1.22	1.253	1.228	1.2	1.193	1.211	0.894	0.87	0.897	0.866	0.874	0.861	1.217	1.219	1.184	1.204	1.174	1.186	0.786	0.772	0.785	0.74	0.728	0.726	1.232	1.202	1.188	0.211	0.116	0.115	0.483	0.514	0.485	0.144	0.141	0.146	1.278
08:50:00	1.2	1.181	1.192	1.185	1.178	1.189	0.788	0.795	0.831	0.774	0.747	0.76	1.211	1.252	1.229	1.198	1.192	1.21	0.905	0.88	0.906	0.876	0.883	0.871	1.217	1.204	1.184	1.203	1.173	1.185	0.805	0.791	0.803	0.766	0.752	0.752	1.235	1.203	1.187	0.209	0.116	0.115	0.506	0.542	0.509	0.143	0.14	0.145	1.279
08:55:00	1.201	1.181	1.191	1.185	1.178	1.189	0.806	0.812	0.85	0.792	0.776	0.781	1.211	1.249	1.228	1.198	1.192	1.21	0.914	0.889	0.915	0.885	0.893	0.88	1.219	1.204	1.185	1.202	1.173	1.185	0.828	0.808	0.819	0.786	0.776	0.772	1.23	1.199	1.187	0.208	0.116	0.115	0.532	0.566	0.536	0.143	0.139	0.145	1.28
09:00:00	1.195	1.178	1.19	1.184	1.177	1.187	0.821	0.826	0.863	0.813	0.795	0.797	1.21	1.246	1.227	1.197	1.191	1.21	0.924	0.898	0.923	0.893	0.902	0.888	1.22	1.201	1.184	1.2	1.172	1.185	0.847	0.825	0.84	0.809	0.796	0.799	1.228	1.2	1.187	0.208	0.116	0.115	0.556	0.59	0.56	0.143	0.138	0.144	1.28
09:05:00	1.192	1.178	1.189	1.183	1.177	1.188	0.835	0.84	0.875	0.83	0.812	0.812	1.209	1.241	1.226	1.196	1.191	1.21	0.933	0.906	0.931	0.902	0.911	0.897	1.223	1.202	1.182	1.2	1.172	1.185	0.858	0.847	0.864	0.833	0.822	0.813	1.222	1.199	1.186	0.207	0.116	0.115	0.579	0.613	0.584	0.142	0.138	0.144	1.282
09:10:00	1.192	1.178	1.189	1.183	1.176	1.187	0.846	0.852	0.884	0.845	0.827	0.825	1.209	1.242	1.227	1.196	1.19	1.209	0.942	0.915	0.939	0.911	0.919	0.905	1.224	1.202	1.181	1.2	1.171	1.185	0.87	0.863	0.875	0.847	0.839	0.826	1.213	1.198	1.186	0.207	0.116	0.115	0.601	0.637	0.604	0.142	0.137	0.143	1.283
09:15:00	1.189	1.178	1.19	1.183	1.176	1.187	0.858	0.863	0.894	0.857	0.837	0.835	1.21	1.243	1.226	1.196	1.19	1.209	0.951	0.922	0.947	0.919	0.926	0.913	1.226	1.201	1.179	1.2	1.171	1.185	0.88	0.875	0.885	0.859	0.851	0.836	1.214	1.2	1.186	0.206	0.116	0.115	0.622	0.653	0.623	0.141	0.136	0.142	1.285
09:20:00	1.193	1.177	1.188	1.181	1.176	1.187	0.869	0.875	0.902	0.869	0.849	0.845	1.211	1.244	1.226	1.196	1.19	1.209	0.959	0.931	0.955	0.926	0.934	0.92	1.226	1.199	1.178	1.198	1.171	1.185	0.891	0.885	0.897	0.87	0.864	0.848	1.216	1.2	1.185	0.205	0.116	0.115	0.639	0.672	0.64	0.14	0.136	0.142	1.288
09:25:00	1.193	1.176	1.19	1.182	1.176	1.187	0.879	0.885	0.911	0.878	0.857	0.855	1.21	1.245	1.225	1.195	1.189	1.209	0.966	0.938	0.962	0.934	0.941	0.928	1.228	1.194	1.177	1.196	1.17	1.184	0.901	0.896	0.906	0.88	0.874	0.857	1.217	1.2	1.183	0.204	0.116	0.115	0.658	0.693	0.66	0.14	0.135	0.141	1.289
09:30:00	1.194	1.176	1.186	1.18	1.175	1.186	0.888	0.894	0.92	0.887	0.865	0.863	1.211	1.245	1.224	1.194	1.189	1.209	0.973	0.946	0.969	0.94	0.948	0.935	1.23	1.193	1.177	1.197	1.17	1.184	0.911	0.906	0.916	0.89	0.885	0.866	1.217	1.201	1.181	0.204	0.116	0.115	0.679	0.719	0.686	0.14	0.135	0.14	1.289
09:35:00	1.195	1.177	1.184	1.18	1.175	1.186	0.898	0.904	0.928	0.895	0.873	0.872	1.212	1.247	1.224	1.194	1.189	1.208	0.981	0.955	0.977	0.948	0.955	0.942	1.23	1.193	1.178	1.195	1.17	1.184	0.92	0.915	0.925	0.898	0.894	0.875	1.213	1.201	1.181	0.202	0.116	0.115	0.706	0.741	0.708	0.138	0.134	0.139	1.29
09:40:00	1.196	1.177	1.186	1.179	1.174	1.186	0.907	0.911	0.935	0.903	0.88	0.88	1.205	1.248	1.223	1.194	1.189	1.208	0.988	0.961	0.983	0.955	0.963	0.949	1.23	1.194	1.178	1.195	1.169	1.184	0.928	0.924	0.932	0.907	0.903	0.883	1.213	1.194	1.18	0.2	0.116	0.115	0.724	0.765	0.735	0.137	0.133	0.138	1.291
09:45:00	1.198	1.179	1.184	1.179	1.175	1.186	0.915	0.921	0.944	0.91	0.89	0.889	1.205	1.247	1.224	1.194	1.189	1.209	0.997	0.97	0.991	0.962	0.97	0.957	1.23	1.195	1.179	1.195	1.169	1.184	0.938	0.934	0.942	0.915	0.913	0.892	1.209	1.197	1.18	0.201	0.116	0.115	0.749	0.783	0.747	0.137	0.133	0.138	1.283
09:50:00	1.194	1.177	1.183	1.178	1.173	1.185	0.924	0.929	0.951	0.917	0.898	0.898	1.206	1.245	1.222	1.192	1.188	1.208	1.004	0.977	0.998	0.969	0.978	0.964	1.231	1.195	1.179	1.194	1.168	1.183	0.944	0.939	0.948	0.923	0.922	0.899	1.209	1.196	1.179	0.2	0.116	0.115	0.766	0.791	0.754	0.136	0.132	0.138	1.283
09:55:00	1.185	1.178	1.183	1.178	1.174	1.185	0.932	0.936	0.959	0.924	0.905	0.907	1.206	1.246	1.221	1.192	1.187	1.207	1.011	0.983	1.004	0.976	0.985	0.971	1.231	1.196	1.178	1.194	1.168	1.182	0.953	0.947	0.956	0.931	0.931	0.908	1.21	1.197	1.178	0.199	0.116	0.115	0.774	0.799	0.762	0.135	0.132	0.137	1.282
10:00:00	1.183	1.178	1.182	1.177	1.173	1.184	0.939	0.943	0.966	0.931	0.913	0.914	1.208	1.247	1.221	1.191	1.187	1.207	1.017	0.989	1.011	0.984	0.992	0.977	1.233	1.196	1.178	1.193	1.168	1.182	0.96	0.955	0.962	0.939	0.94	0.916	1.211	1.196	1.177	0.198	0.116	0.115	0.781	0.806	0.769	0.134	0.131	0.136	1.283
10:05:00	1.184	1.178	1.183	1.177	1.173	1.185	0.948	0.951	0.974	0.938	0.921	0.922	1.207	1.246	1.22	1.192	1.187	1.206	1.022	0.996	1.017	0.99	0.998	0.983	1.234	1.196	1.177	1.192	1.167	1.182	0.968	0.963	0.97	0.945	0.948	0.924	1.212	1.184	1.176	0.197	0.116	0.115	0.788	0.813	0.774	0.133	0.13	0.135	1.282
10:10:00	1.176	1.182	1.184	1.176	1.172	1.184	0.956	0.959	0.981	0.945	0.929	0.93	1.209	1.242	1.22	1.191	1.187	1.206	1.027	1.001	1.023	0.996	1.005	0.99	1.236	1.193	1.176	1.192	1.167	1.182	0.976	0.97	0.977	0.953	0.96	0.931	1.205	1.184	1.176	0.196	0.116	0.115	0.796	0.821	0.782	0.134	0.13	0.135	1.288
10:15:00	1.171	1.182	1.181	1.175	1.172	1.184	0.962	0.966	0.988	0.952	0.935	0.937	1.21	1.244	1.22	1.191	1.186	1.205	1.03	1.005	1.027	1.003	1.011	0.996	1.236	1.193	1.176	1.192	1.167	1.181	0.984	0.978	0.984	0.96	0.964	0.939	1.205	1.185	1.175	0.196	0.116	0.115	0.803	0.827	0.788	0.133	0.129	0.133	1.284
10:20:00	1.171	1.178	1.178	1.174	1.171	1.183	0.97	0.972	0.994	0.959	0.943	0.945	1.21	1.244	1.22	1.19	1.185	1.205	1.033	1.008	1.03	1.009	1.017	1.002	1.236	1.191	1.174	1.191	1.165	1.181	0.99	0.984	0.99	0.967	0.973	0.946	1.204	1.184	1.171	0.195	0.116	0.115	0.81	0.833	0.794	0.132	0.129	0.133	1.278
10:25:00	1.169	1.178	1.178	1.174	1.17	1.182	0.977	0.98	1.001	0.966	0.951	0.952	1.21	1.24	1.22	1.189	1.185	1.204	1.036	1.011	1.033	1.013	1.022	1.008	1.237	1.191	1.173	1.19	1.164	1.18	0.996	0.99	0.997	0.974	0.98	0.954	1.205	1.183	1.171	0.195	0.116	0.114	0.816	0.839	0.801	0.131	0.128	0.132	1.278
10:30:00	1.163	1.179	1.177	1.174	1.171	1.182	0.983	0.988	1.007	0.972	0.959	0.96	1.21	1.237	1.22	1.19	1.185	1.205	1.039	1.013	1.036	1.017	1.026	1.011	1.238	1.19	1.175	1.189	1.165	1.181	1.006	0.997	1.004	0.981	0.989	0.961	1.199	1.185	1.173	0.195	0.116	0.115	0.825	0.847	0.808	0.13	0.128	0.131	1.281
10:35:00	1.168	1.181	1.179	1.174	1.17	1.182	0.989	0.993	1.014	0.979	0.966	0.966	1.211	1.237	1.22	1.19	1.185	1.205	1.042	1.016	1.039	1.019	1.03	1.014	1.234	1.187	1.175	1.189	1.164	1.18	1.01	1.004	1.01	0.988	0.995	0.968	1.203	1.181	1.17	0.194	0.116	0.115	0.832	0.854	0.813	0.13	0.127	0.132	1.281
10:40:00	1.161	1.178	1.177	1.173	1.17	1.181	0.996	1	1.019	0.985	0.972	0.975	1.211	1.238	1.221	1.189	1.184	1.203	1.046	1.019	1.042	1.022	1.032	1.017	1.235	1.187	1.175	1.188	1.164	1.179	1.017	1.011	1.017	0.995	1.004	0.975	1.204	1.183	1.172	0.193	0.116	0.114	0.839	0.861	0.819	0.129	0.127	0.131	1.277
10:45:00	1.162	1.177	1.178	1.171	1.169	1.18	1.002	1.005	1.025	0.991	0.978	0.979	1.21	1.238	1.22	1.186	1.183	1.203	1.047	1.021	1.044	1.023	1.034	1.018	1.235	1.185	1.172	1.186	1.163	1.178	1.022	1.017	1.022	1.001	1.01	0.981	1.202	1.178	1.167	0.191	0.116	0.114	0.844	0.866	0.826	0.129	0.126	0.13	1.267
10:50:00	1.164	1.179	1.177	1.172	1.169	1.18	1.006	1.012	1.032	0.997	0.986	0.985	1.172	1.236	1.219	1.187	1.184	1.203	1.052	1.024	1.046	1.027	1.037	1.021	1.232	1.186	1.173	1.187	1.164	1.179	1.026	1.024	1.029	1.008	1.019	0.987	1.204	1.181	1.169	0.191	0.117	0.115	0.853	0.873	0.832	0.129	0.126	0.13	1.268
10:55:00	1.165	1.179	1.178	1.172	1.169	1.18	1.007	1.017	1.036	1.004	0.993	0.991	1.171	1.234	1.219	1.187	1.183	1.202	1.053	1.027	1.048	1.029	1.039	1.022	1.226	1.186	1.171	1.186	1.163	1.178	1.028	1.029	1.035	1.014	1.026	0.993	1.204	1.182	1.166	0.191	0.116	0.115	0.86	0.879	0.838	0.128	0.126	0.129	1.268
11:00:00	1.164	1.179	1.178	1.172	1.168	1.18	1.009	1.02	1.042	1.008	0.999	0.997	1.172	1.228	1.218	1.186	1.183	1.202	1.055	1.028	1.051	1.031	1.042	1.025	1.217	1.183	1.171	1.186	1.162	1.178	1.03	1.033	1.04	1.018	1.033	0.999	1.205	1.183	1.167	0.191	0.116	0.115	0.867	0.886	0.845	0.128	0.125	0.129	1.268
11:05:00	1.165	1.179	1.179	1.171	1.168	1.179	1.012	1.022	1.045	1.014	1.004	1.003	1.173	1.222	1.218	1.186	1.182	1.202	1.056	1.03	1.053	1.033	1.044	1.027	1.21	1.184	1.171	1.185	1.162	1.178	1.032	1.037	1.043	1.023	1.041	1.003	1.206	1.182	1.167	0.189	0.116	0.114	0.874	0.894	0.851	0.127	0.125	0.128	1.27
11:10:00	1.161	1.18	1.178	1.171	1.168	1.179	1.015	1.026	1.048	1.019	1.008	1.006	1.174	1.222	1.216	1.185	1.182	1.201	1.059	1.033	1.054	1.035	1.046	1.029	1.208	1.183	1.172	1.183	1.162	1.177	1.035	1.04	1.045	1.026	1.044	1.006	1.206	1.179	1.165	0.189	0.116	0.115	0.881	0.9	0.859	0.127	0.125	0.128	1.268
11:15:00	1.16	1.18	1.175	1.17	1.167	1.178	1.016	1.028	1.052	1.022	1.012	1.009	1.174	1.218	1.216	1.184	1.182	1.201	1.061	1.034	1.056	1.036	1.047	1.031	1.196	1.183	1.171	1.182	1.162	1.177	1.037	1.041	1.047	1.028	1.044	1.008	1.203	1.18	1.163	0.189	0.116	0.115	0.887	0.905	0.863	0.126	0.124	0.127	1.269
11:20:00	1.16	1.181	1.177	1.169	1.167	1.178	1.017	1.03	1.052	1.025	1.015	1.011	1.173	1.219	1.214	1.183	1.181	1.2	1.063	1.036	1.058	1.038	1.049	1.031	1.196	1.182	1.172	1.182	1.161	1.176	1.039	1.044	1.05	1.03	1.048	1.01	1.206	1.181	1.164	0.188	0.116	0.115	0.893	0.911	0.869	0.126	0.123	0.127	1.27
11:25:00	1.161	1.181	1.176	1.168	1.166	1.177	1.02	1.033	1.054	1.027	1.017	1.013	1.173	1.214	1.21	1.182	1.181	1.2	1.064	1.038	1.059	1.04	1.051	1.034	1.196	1.182	1.168	1.182	1.16	1.176	1.041	1.046	1.052	1.032	1.052	1.013	1.208	1.178	1.163	0.188	0.117	0.114	0.898	0.917	0.874	0.125	0.123	0.126	1.27
11:30:00	1.161	1.181	1.171	1.167	1.165	1.177	1.023	1.035	1.056	1.029	1.019	1.015	1.173	1.215	1.209	1.182	1.181	1.2	1.064	1.038	1.06	1.041	1.052	1.036	1.196	1.18	1.167	1.181	1.16	1.176	1.043	1.047	1.053	1.033	1.052	1.015	1.207	1.175	1.161	0.187	0.117	0.115	0.903	0.921	0.879	0.125	0.123	0.126	1.269
11:35:00	1.166	1.18	1.17	1.167	1.165	1.177	1.025	1.037	1.059	1.031	1.021	1.017	1.173	1.215	1.209	1.181	1.18	1.199	1.065	1.04	1.061	1.042	1.053	1.038	1.195	1.179	1.166	1.18	1.159	1.176	1.045	1.05	1.057	1.035	1.054	1.016	1.21	1.171	1.162	0.187	0.117	0.115	0.908	0.924	0.883	0.124	0.122	0.125	1.272
11:40:00	1.166	1.18	1.17	1.166	1.165	1.176	1.027	1.038	1.059	1.032	1.023	1.019	1.171	1.215	1.208	1.182	1.179	1.198	1.066	1.041	1.064	1.044	1.055	1.039	1.195	1.18	1.161	1.179	1.159	1.175	1.047	1.051	1.058	1.036	1.059	1.018	1.211	1.168	1.161	0.187	0.117	0.114	0.907	0.924	0.885	0.124	0.122	0.124	1.271
11:45:00	1.167	1.181	1.17	1.165	1.164	1.176	1.028	1.041	1.062	1.035	1.024	1.02	1.17	1.215	1.207	1.181	1.179	1.199	1.069	1.044	1.065	1.045	1.057	1.04	1.195	1.178	1.161	1.18	1.159	1.175	1.049	1.054	1.06	1.038	1.062	1.021	1.211	1.167	1.161	0.187	0.117	0.115	0.908	0.925	0.886	0.124	0.122	0.125	1.271
11:50:00	1.167	1.181	1.168	1.165	1.165	1.175	1.029	1.042	1.064	1.036	1.027	1.023	1.171	1.209	1.208	1.181	1.179	1.198	1.069	1.043	1.066	1.047	1.058	1.041	1.192	1.171	1.16	1.179	1.158	1.174	1.051	1.055	1.061	1.039	1.061	1.023	1.211	1.167	1.163	0.186	0.117	0.115	0.911	0.927	0.887	0.124	0.121	0.124	1.273
11:55:00	1.167	1.182	1.168	1.166	1.164	1.174	1.031	1.043	1.065	1.039	1.028	1.026	1.172	1.209	1.208	1.181	1.178	1.198	1.071	1.045	1.068	1.047	1.059	1.042	1.183	1.171	1.161	1.178	1.158	1.174	1.053	1.057	1.063	1.041	1.067	1.025	1.212	1.166	1.16	0.186	0.117	0.114	0.911	0.927	0.886	0.122	0.121	0.123	1.274
12:00:00	1.167	1.181	1.17	1.166	1.163	1.174	1.033	1.046	1.066	1.039	1.03	1.028	1.172	1.209	1.208	1.18	1.178	1.197	1.071	1.047	1.068	1.048	1.06	1.043	1.181	1.163	1.161	1.176	1.157	1.173	1.054	1.059	1.065	1.042	1.065	1.026	1.212	1.166	1.16	0.185	0.117	0.114	0.912	0.928	0.888	0.122	0.12	0.123	1.274
12:05:00	1.169	1.182	1.169	1.165	1.162	1.173	1.034	1.046	1.068	1.041	1.032	1.029	1.172	1.205	1.207	1.179	1.178	1.196	1.072	1.049	1.07	1.05	1.061	1.045	1.182	1.161	1.162	1.176	1.157	1.173	1.055	1.06	1.067	1.043	1.069	1.028	1.213	1.158	1.158	0.185	0.117	0.114	0.913	0.929	0.889	0.122	0.12	0.123	1.275
12:10:00	1.169	1.182	1.167	1.164	1.162	1.173	1.035	1.048	1.07	1.043	1.035	1.031	1.173	1.205	1.205	1.179	1.176	1.196	1.074	1.048	1.07	1.052	1.062	1.046	1.178	1.161	1.161	1.177	1.157	1.172	1.057	1.062	1.068	1.044	1.071	1.03	1.21	1.155	1.157	0.185	0.118	0.114	0.915	0.931	0.889	0.121	0.12	0.122	1.275
12:15:00	1.169	1.181	1.166	1.164	1.162	1.173	1.036	1.049	1.07	1.045	1.035	1.032	1.173	1.202	1.204	1.178	1.176	1.196	1.074	1.049	1.071	1.052	1.064	1.048	1.165	1.161	1.159	1.176	1.155	1.172	1.057	1.064	1.069	1.047	1.073	1.031	1.208	1.153	1.151	0.184	0.118	0.115	0.915	0.932	0.891	0.121	0.12	0.122	1.271
12:20:00	1.17	1.181	1.167	1.163	1.161	1.173	1.037	1.05	1.072	1.046	1.038	1.034	1.161	1.192	1.203	1.177	1.176	1.195	1.074	1.05	1.072	1.053	1.064	1.048	1.163	1.162	1.157	1.175	1.155	1.172	1.058	1.065	1.07	1.047	1.075	1.032	1.209	1.151	1.151	0.182	0.118	0.114	0.916	0.932	0.892	0.121	0.12	0.121	1.271
12:25:00	1.171	1.181	1.167	1.163	1.161	1.172	1.038	1.052	1.074	1.047	1.04	1.035	1.162	1.192	1.203	1.177	1.176	1.195	1.074	1.05	1.073	1.054	1.066	1.049	1.164	1.162	1.158	1.176	1.155	1.171	1.06	1.066	1.073	1.049	1.077	1.034	1.21	1.151	1.152	0.181	0.118	0.115	0.919	0.934	0.893	0.121	0.119	0.121	1.274
12:30:00	1.171	1.181	1.165	1.162	1.16	1.172	1.039	1.054	1.073	1.049	1.041	1.037	1.162	1.19	1.202	1.177	1.175	1.195	1.075	1.051	1.073	1.055	1.067	1.05	1.143	1.162	1.158	1.174	1.155	1.171	1.061	1.067	1.074	1.05	1.08	1.035	1.212	1.153	1.154	0.181	0.118	0.115	0.921	0.935	0.896	0.121	0.12	0.121	1.277
12:35:00	1.17	1.18	1.165	1.162	1.16	1.172	1.041	1.054	1.074	1.051	1.044	1.038	1.16	1.189	1.201	1.176	1.175	1.195	1.076	1.053	1.074	1.056	1.068	1.051	1.143	1.163	1.155	1.175	1.154	1.171	1.062	1.069	1.075	1.051	1.081	1.037	1.211	1.151	1.151	0.179	0.119	0.115	0.921	0.937	0.896	0.12	0.119	0.122	1.274
12:40:00	1.171	1.179	1.164	1.162	1.16	1.171	1.041	1.055	1.077	1.051	1.044	1.039	1.161	1.189	1.201	1.176	1.175	1.194	1.076	1.052	1.075	1.056	1.069	1.052	1.143	1.16	1.155	1.174	1.153	1.17	1.063	1.07	1.076	1.053	1.082	1.038	1.21	1.15	1.151	0.179	0.119	0.115	0.923	0.938	0.897	0.12	0.119	0.121	1.275
12:45:00	1.171	1.178	1.164	1.162	1.16	1.17	1.042	1.056	1.077	1.052	1.045	1.04	1.162	1.189	1.201	1.176	1.175	1.194	1.077	1.052	1.075	1.058	1.069	1.053	1.142	1.16	1.155	1.174	1.154	1.17	1.064	1.071	1.077	1.053	1.084	1.039	1.205	1.152	1.149	0.178	0.12	0.115	0.925	0.94	0.9	0.12	0.118	0.12	1.275
12:50:00	1.172	1.178	1.165	1.162	1.159	1.17	1.042	1.057	1.078	1.054	1.047	1.041	1.162	1.188	1.201	1.176	1.174	1.193	1.077	1.053	1.075	1.058	1.07	1.053	1.142	1.159	1.155	1.173	1.153	1.17	1.064	1.072	1.077	1.054	1.088	1.039	1.204	1.152	1.148	0.177	0.12	0.115	0.927	0.942	0.9	0.119	0.118	0.12	1.274
12:55:00	1.173	1.178	1.165	1.161	1.158	1.169	1.043	1.059	1.079	1.054	1.046	1.042	1.162	1.189	1.201	1.175	1.173	1.192	1.077	1.053	1.076	1.059	1.071	1.054	1.141	1.163	1.156	1.172	1.153	1.169	1.065	1.074	1.079	1.055	1.09	1.041	1.206	1.154	1.15	0.177	0.121	0.115	0.929	0.944	0.901	0.12	0.118	0.12	1.27
13:00:00	1.173	1.171	1.161	1.16	1.158	1.169	1.044	1.058	1.08	1.056	1.047	1.044	1.161	1.189	1.2	1.175	1.173	1.192	1.076	1.053	1.076	1.059	1.071	1.054	1.131	1.164	1.156	1.172	1.153	1.169	1.066	1.074	1.079	1.056	1.091	1.041	1.206	1.153	1.149	0.176	0.121	0.114	0.929	0.944	0.903	0.119	0.118	0.119	1.27
13:05:00	1.173	1.17	1.16	1.16	1.158	1.168	1.044	1.058	1.079	1.056	1.048	1.044	1.161	1.188	1.199	1.174	1.173	1.192	1.076	1.053	1.076	1.06	1.071	1.055	1.131	1.164	1.156	1.171	1.151	1.168	1.066	1.074	1.08	1.057	1.09	1.042	1.205	1.151	1.147	0.175	0.122	0.115	0.93	0.946	0.904	0.118	0.118	0.119	1.267
13:10:00	1.174	1.169	1.16	1.16	1.157	1.168	1.044	1.06	1.081	1.057	1.05	1.045	1.163	1.188	1.199	1.174	1.172	1.191	1.076	1.053	1.076	1.061	1.071	1.055	1.13	1.164	1.156	1.169	1.151	1.168	1.066	1.074	1.08	1.057	1.09	1.043	1.206	1.154	1.149	0.175	0.123	0.115	0.933	0.947	0.906	0.119	0.118	0.119	1.262
13:15:00	1.175	1.17	1.16	1.159	1.156	1.167	1.045	1.06	1.081	1.058	1.052	1.046	1.163	1.188	1.198	1.173	1.171	1.191	1.077	1.054	1.076	1.061	1.073	1.055	1.13	1.164	1.155	1.169	1.151	1.167	1.067	1.074	1.081	1.059	1.092	1.045	1.206	1.154	1.148	0.175	0.123	0.115	0.934	0.949	0.906	0.118	0.117	0.119	1.262
13:20:00	1.175	1.169	1.159	1.158	1.157	1.167	1.046	1.06	1.082	1.059	1.051	1.049	1.163	1.188	1.198	1.173	1.172	1.191	1.076	1.054	1.076	1.062	1.073	1.056	1.13	1.164	1.155	1.169	1.151	1.168	1.067	1.075	1.082	1.059	1.092	1.045	1.202	1.154	1.147	0.174	0.124	0.115	0.935	0.95	0.908	0.118	0.118	0.118	1.261
13:25:00	1.176	1.17	1.159	1.158	1.156	1.167	1.046	1.06	1.081	1.059	1.053	1.048	1.162	1.188	1.197	1.171	1.171	1.19	1.076	1.054	1.076	1.062	1.073	1.056	1.129	1.164	1.15	1.169	1.151	1.167	1.067	1.076	1.082	1.06	1.093	1.046	1.203	1.153	1.146	0.174	0.124	0.115	0.936	0.952	0.909	0.118	0.117	0.118	1.259
13:30:00	1.176	1.17	1.157	1.157	1.156	1.166	1.046	1.061	1.082	1.06	1.053	1.049	1.163	1.189	1.198	1.172	1.171	1.19	1.077	1.054	1.077	1.063	1.073	1.057	1.13	1.163	1.149	1.169	1.15	1.166	1.067	1.077	1.082	1.06	1.094	1.047	1.204	1.153	1.146	0.175	0.126	0.115	0.938	0.953	0.91	0.117	0.118	0.118	1.259
13:35:00	1.177	1.17	1.156	1.157	1.155	1.166	1.046	1.061	1.082	1.06	1.054	1.05	1.162	1.189	1.197	1.169	1.17	1.19	1.078	1.054	1.077	1.063	1.074	1.056	1.13	1.164	1.149	1.168	1.149	1.166	1.068	1.077	1.083	1.061	1.095	1.046	1.181	1.152	1.144	0.174	0.126	0.115	0.94	0.955	0.912	0.118	0.117	0.119	1.258
13:40:00	1.177	1.17	1.159	1.158	1.155	1.166	1.047	1.061	1.083	1.062	1.055	1.051	1.162	1.188	1.197	1.169	1.17	1.19	1.077	1.055	1.077	1.063	1.074	1.056	1.13	1.164	1.149	1.168	1.15	1.166	1.068	1.078	1.083	1.061	1.096	1.047	1.18	1.153	1.143	0.174	0.127	0.115	0.942	0.956	0.913	0.118	0.117	0.118	1.253
13:45:00	1.178	1.17	1.159	1.156	1.154	1.165	1.047	1.061	1.083	1.061	1.054	1.051	1.162	1.186	1.197	1.168	1.169	1.189	1.077	1.054	1.077	1.063	1.074	1.057	1.13	1.164	1.148	1.168	1.149	1.165	1.068	1.077	1.083	1.062	1.096	1.048	1.18	1.155	1.144	0.173	0.128	0.115	0.944	0.958	0.915	0.118	0.117	0.118	1.254
13:50:00	1.149	1.17	1.156	1.156	1.153	1.165	1.047	1.061	1.083	1.061	1.055	1.052	1.162	1.182	1.197	1.169	1.169	1.188	1.077	1.054	1.078	1.062	1.073	1.057	1.129	1.168	1.148	1.167	1.148	1.165	1.068	1.077	1.083	1.061	1.097	1.048	1.182	1.154	1.14	0.173	0.13	0.115	0.945	0.958	0.915	0.118	0.116	0.117	1.253
13:55:00	1.146	1.169	1.153	1.156	1.153	1.165	1.047	1.062	1.083	1.062	1.058	1.051	1.163	1.18	1.195	1.168	1.169	1.188	1.077	1.054	1.078	1.062	1.073	1.056	1.13	1.169	1.148	1.165	1.148	1.165	1.068	1.076	1.084	1.062	1.098	1.049	1.182	1.155	1.139	0.172	0.131	0.115	0.945	0.959	0.916	0.117	0.117	0.117	1.254
14:00:00	1.147	1.166	1.157	1.155	1.153	1.164	1.047	1.063	1.084	1.063	1.058	1.051	1.163	1.181	1.196	1.168	1.169	1.188	1.077	1.054	1.079	1.062	1.074	1.055	1.133	1.169	1.148	1.165	1.148	1.165	1.068	1.077	1.084	1.062	1.099	1.049	1.184	1.153	1.139	0.173	0.132	0.116	0.947	0.961	0.918	0.118	0.117	0.118	1.254
14:05:00	1.148	1.165	1.155	1.154	1.153	1.164	1.047	1.062	1.084	1.063	1.057	1.052	1.164	1.182	1.196	1.168	1.169	1.188	1.075	1.053	1.078	1.062	1.073	1.055	1.132	1.169	1.148	1.165	1.148	1.164	1.067	1.076	1.083	1.062	1.098	1.048	1.184	1.152	1.14	0.172	0.133	0.115	0.948	0.962	0.918	0.116	0.115	0.117	1.255
14:10:00	1.15	1.164	1.157	1.154	1.153	1.164	1.047	1.062	1.084	1.064	1.058	1.054	1.164	1.182	1.196	1.168	1.168	1.187	1.075	1.053	1.079	1.062	1.074	1.055	1.132	1.169	1.147	1.165	1.148	1.164	1.068	1.076	1.084	1.062	1.099	1.049	1.182	1.151	1.139	0.17	0.135	0.115	0.948	0.962	0.919	0.117	0.117	0.117	1.255
14:15:00	1.152	1.164	1.157	1.154	1.152	1.163	1.047	1.063	1.085	1.064	1.058	1.052	1.164	1.183	1.196	1.167	1.167	1.187	1.076	1.052	1.078	1.062	1.074	1.056	1.132	1.169	1.143	1.166	1.147	1.164	1.069	1.078	1.084	1.063	1.099	1.05	1.178	1.152	1.139	0.172	0.136	0.116	0.95	0.962	0.92	0.117	0.116	0.117	1.256
14:20:00	1.155	1.164	1.156	1.155	1.152	1.163	1.047	1.062	1.085	1.064	1.059	1.054	1.15	1.184	1.196	1.167	1.168	1.186	1.075	1.052	1.078	1.061	1.073	1.056	1.131	1.17	1.142	1.164	1.147	1.163	1.068	1.077	1.084	1.062	1.099	1.05	1.177	1.151	1.138	0.171	0.138	0.116	0.95	0.963	0.92	0.117	0.116	0.117	1.255
14:25:00	1.156	1.163	1.157	1.154	1.152	1.162	1.047	1.062	1.083	1.064	1.057	1.054	1.153	1.185	1.196	1.166	1.167	1.186	1.076	1.052	1.078	1.062	1.073	1.055	1.131	1.17	1.138	1.164	1.147	1.163	1.067	1.078	1.084	1.063	1.1	1.049	1.178	1.153	1.139	0.17	0.139	0.116	0.949	0.964	0.92	0.117	0.116	0.117	1.257
14:30:00	1.157	1.162	1.156	1.152	1.151	1.161	1.047	1.062	1.083	1.064	1.057	1.052	1.152	1.186	1.195	1.166	1.166	1.186	1.074	1.051	1.077	1.062	1.072	1.055	1.131	1.169	1.137	1.163	1.146	1.162	1.067	1.077	1.084	1.062	1.099	1.049	1.177	1.151	1.137	0.17	0.141	0.115	0.949	0.962	0.919	0.116	0.116	0.116	1.256
14:35:00	1.156	1.162	1.154	1.152	1.15	1.161	1.047	1.062	1.085	1.064	1.059	1.052	1.151	1.185	1.192	1.165	1.166	1.185	1.074	1.051	1.077	1.061	1.072	1.054	1.131	1.17	1.135	1.164	1.145	1.162	1.067	1.076	1.083	1.062	1.1	1.049	1.153	1.146	1.13	0.171	0.143	0.116	0.949	0.961	0.919	0.116	0.116	0.116	1.253
14:40:00	1.157	1.162	1.153	1.151	1.15	1.161	1.046	1.062	1.083	1.064	1.057	1.052	1.134	1.186	1.191	1.164	1.165	1.185	1.072	1.051	1.077	1.061	1.072	1.054	1.131	1.175	1.135	1.163	1.145	1.162	1.067	1.076	1.082	1.063	1.098	1.05	1.154	1.146	1.13	0.171	0.146	0.115	0.949	0.962	0.919	0.116	0.116	0.116	1.252
14:45:00	1.158	1.161	1.153	1.15	1.15	1.16	1.046	1.061	1.084	1.065	1.057	1.052	1.134	1.186	1.19	1.164	1.165	1.184	1.072	1.051	1.076	1.061	1.072	1.054	1.132	1.162	1.135	1.162	1.144	1.161	1.066	1.075	1.082	1.062	1.099	1.049	1.154	1.144	1.13	0.171	0.148	0.116	0.948	0.961	0.918	0.116	0.116	0.116	1.251
14:50:00	1.16	1.162	1.154	1.152	1.15	1.161	1.046	1.062	1.085	1.064	1.058	1.052	1.135	1.189	1.192	1.164	1.166	1.184	1.073	1.052	1.076	1.06	1.072	1.054	1.131	1.155	1.135	1.163	1.145	1.162	1.066	1.076	1.083	1.062	1.1	1.049	1.156	1.143	1.133	0.171	0.151	0.116	0.95	0.961	0.918	0.116	0.115	0.116	1.255
14:55:00	1.161	1.161	1.154	1.152	1.149	1.161	1.046	1.062	1.083	1.065	1.057	1.052	1.134	1.189	1.192	1.164	1.165	1.184	1.073	1.051	1.076	1.06	1.072	1.054	1.132	1.155	1.136	1.163	1.144	1.161	1.066	1.077	1.083	1.062	1.102	1.049	1.154	1.142	1.131	0.172	0.154	0.116	0.948	0.961	0.917	0.116	0.116	0.116	1.253
15:00:00	1.161	1.159	1.153	1.152	1.149	1.16	1.045	1.061	1.085	1.065	1.057	1.051	1.133	1.19	1.193	1.164	1.165	1.183	1.072	1.05	1.075	1.06	1.071	1.053	1.127	1.157	1.135	1.163	1.144	1.161	1.066	1.076	1.082	1.061	1.102	1.049	1.155	1.142	1.133	0.172	0.157	0.116	0.949	0.961	0.918	0.116	0.115	0.116	1.256
15:05:00	1.161	1.154	1.152	1.15	1.148	1.159	1.045	1.061	1.084	1.064	1.057	1.051	1.133	1.191	1.191	1.163	1.164	1.183	1.071	1.051	1.075	1.059	1.07	1.053	1.126	1.157	1.136	1.161	1.144	1.16	1.065	1.076	1.083	1.062	1.1	1.049	1.156	1.144	1.133	0.172	0.16	0.116	0.949	0.96	0.917	0.116	0.115	0.116	1.254
15:10:00	1.158	1.138	1.152	1.15	1.147	1.159	1.045	1.061	1.084	1.064	1.058	1.051	1.134	1.192	1.191	1.163	1.163	1.182	1.071	1.05	1.075	1.059	1.07	1.053	1.126	1.157	1.135	1.162	1.143	1.159	1.066	1.075	1.084	1.061	1.102	1.048	1.144	1.145	1.132	0.172	0.163	0.116	0.948	0.96	0.917	0.116	0.116	0.115	1.256
15:15:00	1.153	1.134	1.152	1.15	1.147	1.158	1.045	1.06	1.085	1.065	1.057	1.051	1.134	1.191	1.187	1.163	1.163	1.182	1.07	1.049	1.074	1.06	1.069	1.052	1.126	1.158	1.135	1.162	1.143	1.159	1.065	1.075	1.084	1.061	1.1	1.048	1.142	1.143	1.131	0.172	0.166	0.116	0.948	0.96	0.916	0.115	0.116	0.115	1.255
15:20:00	1.153	1.133	1.152	1.148	1.147	1.158	1.045	1.059	1.084	1.064	1.057	1.05	1.139	1.187	1.186	1.162	1.163	1.182	1.07	1.049	1.073	1.059	1.069	1.052	1.126	1.157	1.133	1.162	1.142	1.159	1.065	1.075	1.083	1.061	1.101	1.047	1.143	1.14	1.128	0.172	0.168	0.117	0.947	0.959	0.916	0.115	0.115	0.115	1.243
15:25:00	1.153	1.133	1.152	1.149	1.147	1.158	1.045	1.06	1.084	1.064	1.057	1.05	1.14	1.189	1.186	1.162	1.163	1.182	1.071	1.049	1.073	1.059	1.069	1.053	1.126	1.157	1.133	1.162	1.143	1.159	1.064	1.076	1.083	1.061	1.101	1.048	1.146	1.144	1.128	0.173	0.171	0.117	0.946	0.959	0.916	0.116	0.115	0.115	1.243
15:30:00	1.153	1.131	1.153	1.149	1.147	1.157	1.044	1.06	1.083	1.064	1.055	1.05	1.14	1.19	1.187	1.162	1.163	1.181	1.069	1.048	1.073	1.058	1.069	1.052	1.126	1.157	1.133	1.161	1.143	1.158	1.065	1.075	1.083	1.06	1.101	1.048	1.148	1.138	1.128	0.174	0.174	0.117	0.947	0.959	0.915	0.116	0.115	0.115	1.243
15:35:00	1.153	1.132	1.151	1.148	1.146	1.157	1.044	1.059	1.083	1.063	1.056	1.05	1.14	1.189	1.186	1.161	1.162	1.181	1.069	1.048	1.072	1.058	1.067	1.051	1.126	1.156	1.132	1.16	1.142	1.158	1.063	1.074	1.082	1.06	1.101	1.047	1.147	1.135	1.125	0.173	0.177	0.117	0.946	0.958	0.915	0.115	0.115	0.115	1.239
15:40:00	1.153	1.133	1.152	1.148	1.145	1.157	1.044	1.059	1.083	1.063	1.055	1.05	1.142	1.191	1.187	1.162	1.162	1.181	1.069	1.047	1.073	1.058	1.068	1.051	1.127	1.157	1.129	1.16	1.141	1.158	1.064	1.074	1.083	1.06	1.1	1.047	1.15	1.14	1.129	0.173	0.18	0.117	0.946	0.959	0.915	0.116	0.115	0.115	1.243
15:45:00	1.152	1.13	1.151	1.146	1.144	1.156	1.043	1.058	1.082	1.062	1.056	1.049	1.141	1.175	1.186	1.161	1.161	1.18	1.069	1.046	1.072	1.057	1.066	1.05	1.125	1.153	1.129	1.159	1.141	1.157	1.063	1.073	1.081	1.059	1.1	1.046	1.15	1.135	1.126	0.174	0.183	0.117	0.945	0.957	0.913	0.115	0.115	0.115	1.242
15:50:00	1.152	1.131	1.149	1.147	1.144	1.155	1.043	1.058	1.083	1.062	1.056	1.049	1.143	1.177	1.187	1.161	1.161	1.18	1.069	1.047	1.072	1.057	1.067	1.049	1.125	1.144	1.129	1.16	1.141	1.157	1.063	1.073	1.081	1.059	1.101	1.046	1.151	1.136	1.127	0.174	0.188	0.118	0.945	0.958	0.914	0.115	0.117	0.115	1.242
15:55:00	1.152	1.124	1.149	1.146	1.144	1.156	1.043	1.058	1.082	1.062	1.055	1.049	1.136	1.178	1.186	1.161	1.161	1.179	1.068	1.046	1.071	1.057	1.067	1.05	1.125	1.143	1.129	1.159	1.14	1.157	1.063	1.073	1.081	1.061	1.098	1.046	1.152	1.136	1.127	0.175	0.192	0.117	0.946	0.957	0.913	0.115	0.116	0.115	1.242
16:00:00	1.152	1.123	1.146	1.147	1.144	1.155	1.043	1.059	1.083	1.063	1.054	1.049	1.136	1.179	1.187	1.161	1.161	1.18	1.068	1.046	1.072	1.057	1.066	1.05	1.126	1.143	1.129	1.159	1.141	1.157	1.063	1.073	1.081	1.058	1.099	1.047	1.153	1.137	1.128	0.176	0.196	0.118	0.945	0.957	0.913	0.115	0.115	0.115	1.244
16:05:00	1.151	1.123	1.147	1.147	1.144	1.155	1.042	1.059	1.082	1.063	1.055	1.049	1.136	1.179	1.186	1.161	1.161	1.179	1.067	1.046	1.072	1.056	1.066	1.05	1.126	1.142	1.129	1.158	1.141	1.157	1.063	1.072	1.08	1.058	1.099	1.047	1.153	1.138	1.127	0.177	0.201	0.118	0.945	0.957	0.913	0.115	0.115	0.115	1.243
16:10:00	1.152	1.122	1.147	1.147	1.144	1.155	1.042	1.058	1.082	1.061	1.053	1.049	1.136	1.179	1.185	1.16	1.16	1.178	1.068	1.045	1.071	1.056	1.065	1.049	1.125	1.142	1.129	1.158	1.141	1.157	1.063	1.072	1.08	1.059	1.1	1.046	1.155	1.139	1.126	0.178	0.206	0.118	0.944	0.957	0.912	0.115	0.115	0.115	1.243
16:15:00	1.152	1.121	1.145	1.146	1.144	1.154	1.042	1.057	1.083	1.061	1.053	1.048	1.133	1.179	1.185	1.16	1.16	1.179	1.068	1.045	1.071	1.056	1.065	1.049	1.126	1.142	1.128	1.158	1.141	1.156	1.063	1.072	1.081	1.058	1.098	1.046	1.154	1.139	1.126	0.178	0.211	0.119	0.945	0.956	0.913	0.115	0.115	0.115	1.243
16:20:00	1.151	1.121	1.145	1.146	1.143	1.154	1.042	1.056	1.082	1.061	1.053	1.047	1.134	1.179	1.185	1.16	1.16	1.178	1.067	1.046	1.071	1.056	1.064	1.049	1.125	1.142	1.128	1.158	1.14	1.155	1.061	1.072	1.079	1.057	1.099	1.045	1.154	1.14	1.124	0.18	0.216	0.119	0.944	0.956	0.912	0.115	0.115	0.115	1.243
16:25:00	1.15	1.112	1.145	1.145	1.142	1.154	1.042	1.056	1.081	1.06	1.054	1.047	1.133	1.179	1.186	1.16	1.159	1.177	1.067	1.045	1.07	1.055	1.065	1.049	1.126	1.142	1.127	1.157	1.14	1.155	1.061	1.071	1.08	1.057	1.1	1.045	1.155	1.139	1.122	0.179	0.222	0.119	0.944	0.956	0.911	0.115	0.115	0.115	1.241
16:30:00	1.15	1.112	1.145	1.144	1.142	1.153	1.042	1.056	1.082	1.06	1.052	1.047	1.133	1.179	1.187	1.159	1.159	1.177	1.067	1.045	1.07	1.055	1.065	1.048	1.126	1.141	1.126	1.156	1.14	1.155	1.062	1.071	1.079	1.056	1.099	1.044	1.154	1.14	1.122	0.179	0.227	0.119	0.943	0.955	0.911	0.115	0.115	0.115	1.242
16:35:00	1.15	1.111	1.144	1.144	1.141	1.153	1.041	1.056	1.081	1.06	1.052	1.048	1.133	1.18	1.186	1.159	1.159	1.177	1.067	1.044	1.069	1.055	1.063	1.048	1.126	1.14	1.126	1.156	1.14	1.154	1.061	1.072	1.078	1.057	1.099	1.044	1.155	1.141	1.122	0.181	0.234	0.12	0.944	0.955	0.912	0.116	0.116	0.115	1.242
16:40:00	1.149	1.11	1.143	1.143	1.141	1.152	1.041	1.055	1.08	1.058	1.052	1.047	1.133	1.18	1.186	1.158	1.159	1.177	1.067	1.044	1.07	1.055	1.064	1.048	1.126	1.139	1.126	1.154	1.139	1.154	1.061	1.071	1.08	1.057	1.099	1.044	1.154	1.141	1.12	0.182	0.24	0.12	0.943	0.955	0.911	0.117	0.116	0.115	1.241
16:45:00	1.149	1.109	1.142	1.142	1.141	1.151	1.041	1.055	1.08	1.059	1.051	1.046	1.133	1.179	1.185	1.157	1.158	1.176	1.067	1.044	1.069	1.053	1.064	1.048	1.125	1.139	1.126	1.154	1.138	1.154	1.06	1.07	1.076	1.056	1.099	1.043	1.154	1.141	1.116	0.182	0.247	0.12	0.942	0.954	0.91	0.115	0.115	0.115	1.239
16:50:00	1.148	1.109	1.145	1.143	1.141	1.151	1.041	1.055	1.079	1.059	1.05	1.046	1.133	1.18	1.185	1.158	1.158	1.176	1.066	1.043	1.07	1.052	1.063	1.047	1.126	1.139	1.127	1.156	1.139	1.154	1.06	1.069	1.076	1.055	1.098	1.044	1.153	1.141	1.118	0.183	0.254	0.12	0.942	0.954	0.91	0.115	0.115	0.115	1.241
16:55:00	1.148	1.109	1.144	1.142	1.139	1.15	1.041	1.054	1.08	1.058	1.05	1.046	1.133	1.179	1.185	1.157	1.157	1.176	1.066	1.043	1.068	1.052	1.062	1.047	1.126	1.139	1.127	1.155	1.138	1.153	1.059	1.07	1.078	1.055	1.098	1.043	1.153	1.14	1.119	0.184	0.262	0.121	0.941	0.953	0.91	0.115	0.115	0.114	1.24
17:00:00	1.148	1.108	1.143	1.141	1.139	1.15	1.041	1.054	1.079	1.058	1.049	1.047	1.133	1.179	1.185	1.157	1.156	1.175	1.066	1.043	1.068	1.054	1.063	1.046	1.126	1.139	1.126	1.152	1.138	1.153	1.06	1.069	1.075	1.055	1.098	1.043	1.154	1.141	1.12	0.186	0.269	0.122	0.941	0.953	0.909	0.115	0.115	0.115	1.239
17:05:00	1.135	1.108	1.143	1.141	1.139	1.15	1.04	1.054	1.078	1.058	1.049	1.044	1.133	1.18	1.185	1.157	1.156	1.175	1.066	1.043	1.067	1.053	1.063	1.045	1.127	1.141	1.126	1.154	1.137	1.152	1.059	1.07	1.077	1.056	1.099	1.042	1.155	1.143	1.118	0.187	0.275	0.122	0.941	0.953	0.909	0.115	0.115	0.115	1.24
17:10:00	1.135	1.108	1.144	1.14	1.138	1.149	1.04	1.053	1.078	1.058	1.049	1.044	1.133	1.18	1.184	1.156	1.156	1.174	1.066	1.044	1.067	1.052	1.061	1.045	1.127	1.141	1.126	1.153	1.137	1.152	1.059	1.069	1.076	1.054	1.099	1.042	1.153	1.143	1.117	0.186	0.283	0.122	0.94	0.952	0.909	0.115	0.115	0.114	1.24
17:15:00	1.135	1.107	1.144	1.142	1.139	1.15	1.04	1.053	1.078	1.058	1.049	1.043	1.133	1.18	1.185	1.156	1.156	1.175	1.066	1.042	1.067	1.053	1.062	1.046	1.128	1.142	1.127	1.151	1.137	1.152	1.059	1.068	1.075	1.054	1.099	1.043	1.153	1.144	1.118	0.187	0.29	0.123	0.941	0.953	0.909	0.115	0.116	0.115	1.241
17:20:00	1.134	1.105	1.143	1.141	1.138	1.149	1.04	1.054	1.079	1.057	1.049	1.044	1.133	1.18	1.185	1.156	1.155	1.174	1.065	1.042	1.066	1.053	1.061	1.045	1.129	1.144	1.127	1.153	1.137	1.151	1.058	1.067	1.077	1.054	1.099	1.042	1.152	1.143	1.118	0.188	0.298	0.123	0.94	0.953	0.909	0.115	0.115	0.115	1.241
17:25:00	1.134	1.105	1.142	1.141	1.137	1.149	1.04	1.053	1.077	1.056	1.048	1.043	1.133	1.181	1.184	1.155	1.155	1.173	1.066	1.043	1.066	1.052	1.062	1.045	1.127	1.146	1.13	1.153	1.136	1.151	1.058	1.068	1.077	1.054	1.099	1.042	1.152	1.14	1.117	0.187	0.304	0.123	0.94	0.951	0.907	0.115	0.115	0.115	1.24
17:30:00	1.132	1.104	1.141	1.141	1.136	1.148	1.04	1.053	1.076	1.057	1.049	1.042	1.133	1.18	1.183	1.154	1.154	1.173	1.065	1.042	1.066	1.052	1.061	1.045	1.128	1.143	1.13	1.15	1.135	1.151	1.057	1.067	1.076	1.053	1.099	1.041	1.152	1.138	1.114	0.187	0.313	0.123	0.938	0.951	0.907	0.115	0.115	0.115	1.24
17:35:00	1.131	1.103	1.14	1.14	1.136	1.148	1.039	1.052	1.077	1.055	1.048	1.044	1.133	1.18	1.183	1.154	1.154	1.172	1.065	1.041	1.065	1.051	1.061	1.044	1.128	1.143	1.129	1.15	1.135	1.15	1.056	1.066	1.075	1.053	1.099	1.041	1.152	1.139	1.113	0.187	0.321	0.124	0.938	0.951	0.906	0.114	0.115	0.114	1.239
17:40:00	1.127	1.102	1.141	1.141	1.136	1.147	1.038	1.052	1.077	1.056	1.048	1.043	1.134	1.18	1.182	1.154	1.154	1.171	1.064	1.041	1.065	1.05	1.06	1.043	1.128	1.147	1.13	1.149	1.134	1.15	1.057	1.066	1.076	1.052	1.097	1.04	1.151	1.138	1.113	0.187	0.33	0.124	0.938	0.951	0.907	0.115	0.115	0.114	1.239
17:45:00	1.128	1.102	1.141	1.143	1.136	1.147	1.041	1.051	1.077	1.055	1.049	1.043	1.135	1.181	1.183	1.154	1.153	1.172	1.064	1.041	1.065	1.051	1.061	1.044	1.128	1.147	1.13	1.153	1.134	1.15	1.057	1.067	1.075	1.053	1.096	1.04	1.152	1.14	1.114	0.189	0.339	0.125	0.939	0.951	0.906	0.115	0.116	0.115	1.235
17:50:00	1.128	1.099	1.138	1.142	1.134	1.147	1.038	1.051	1.076	1.054	1.047	1.043	1.134	1.178	1.181	1.153	1.152	1.171	1.065	1.041	1.065	1.049	1.06	1.043	1.127	1.147	1.13	1.15	1.133	1.149	1.056	1.065	1.075	1.052	1.097	1.041	1.15	1.138	1.112	0.188	0.347	0.125	0.938	0.95	0.906	0.115	0.115	0.115	1.231
17:55:00	1.129	1.099	1.137	1.141	1.134	1.146	1.038	1.051	1.075	1.054	1.048	1.042	1.133	1.178	1.18	1.152	1.152	1.171	1.064	1.04	1.065	1.05	1.06	1.042	1.126	1.147	1.13	1.15	1.133	1.149	1.057	1.066	1.075	1.052	1.097	1.04	1.15	1.138	1.11	0.191	0.357	0.126	0.937	0.95	0.905	0.115	0.116	0.115	1.23
18:00:00	1.129	1.097	1.137	1.142	1.134	1.145	1.038	1.051	1.076	1.054	1.047	1.041	1.134	1.178	1.18	1.152	1.152	1.171	1.064	1.04	1.064	1.05	1.06	1.042	1.127	1.147	1.131	1.15	1.133	1.149	1.057	1.066	1.074	1.052	1.095	1.04	1.151	1.14	1.111	0.19	0.367	0.127	0.938	0.95	0.906	0.115	0.115	0.115	1.232
18:05:00	1.128	1.096	1.138	1.141	1.133	1.145	1.038	1.05	1.076	1.054	1.046	1.04	1.135	1.179	1.181	1.152	1.151	1.171	1.063	1.039	1.063	1.05	1.059	1.041	1.125	1.147	1.131	1.149	1.133	1.148	1.056	1.065	1.074	1.051	1.094	1.04	1.152	1.141	1.112	0.191	0.378	0.127	0.937	0.95	0.906	0.114	0.115	0.114	1.233
18:10:00	1.127	1.094	1.136	1.141	1.133	1.145	1.038	1.05	1.077	1.053	1.046	1.042	1.134	1.178	1.18	1.151	1.151	1.17	1.063	1.039	1.063	1.049	1.058	1.042	1.121	1.147	1.13	1.15	1.132	1.148	1.055	1.066	1.075	1.051	1.095	1.039	1.152	1.141	1.111	0.192	0.385	0.128	0.937	0.951	0.906	0.116	0.115	0.114	1.232
18:15:00	1.127	1.093	1.137	1.141	1.132	1.144	1.038	1.05	1.076	1.053	1.047	1.042	1.133	1.177	1.18	1.151	1.15	1.17	1.062	1.039	1.063	1.049	1.059	1.042	1.121	1.148	1.131	1.149	1.132	1.147	1.056	1.066	1.073	1.051	1.096	1.039	1.152	1.14	1.109	0.193	0.395	0.129	0.936	0.949	0.905	0.114	0.115	0.114	1.23
18:20:00	1.127	1.093	1.137	1.141	1.132	1.144	1.037	1.05	1.076	1.053	1.047	1.041	1.133	1.177	1.179	1.15	1.15	1.169	1.063	1.038	1.065	1.048	1.058	1.041	1.12	1.147	1.131	1.149	1.131	1.147	1.055	1.065	1.073	1.05	1.096	1.039	1.152	1.142	1.11	0.195	0.401	0.129	0.936	0.948	0.904	0.115	0.115	0.115	1.232
18:25:00	1.118	1.094	1.136	1.14	1.132	1.143	1.037	1.05	1.076	1.052	1.046	1.04	1.133	1.176	1.179	1.15	1.15	1.169	1.062	1.039	1.063	1.048	1.058	1.042	1.121	1.148	1.132	1.149	1.131	1.147	1.055	1.065	1.073	1.05	1.095	1.039	1.152	1.143	1.11	0.197	0.407	0.13	0.937	0.948	0.905	0.114	0.115	0.115	1.232
18:30:00	1.116	1.092	1.135	1.14	1.131	1.143	1.037	1.049	1.076	1.052	1.047	1.038	1.132	1.173	1.178	1.149	1.15	1.168	1.061	1.039	1.063	1.049	1.058	1.041	1.121	1.148	1.129	1.149	1.131	1.146	1.054	1.064	1.073	1.05	1.094	1.039	1.145	1.137	1.107	0.197	0.413	0.131	0.935	0.948	0.904	0.115	0.115	0.114	1.227
18:35:00	1.117	1.093	1.136	1.139	1.13	1.142	1.037	1.05	1.075	1.053	1.044	1.039	1.133	1.174	1.179	1.149	1.15	1.168	1.062	1.039	1.063	1.048	1.058	1.041	1.121	1.148	1.129	1.149	1.13	1.146	1.055	1.065	1.073	1.053	1.095	1.037	1.144	1.142	1.108	0.197	0.419	0.132	0.935	0.948	0.905	0.115	0.116	0.115	1.231
18:40:00	1.102	1.093	1.135	1.139	1.13	1.143	1.037	1.05	1.074	1.052	1.045	1.04	1.132	1.172	1.177	1.148	1.149	1.167	1.061	1.039	1.063	1.048	1.057	1.041	1.116	1.148	1.129	1.146	1.13	1.146	1.055	1.064	1.071	1.049	1.096	1.037	1.143	1.139	1.105	0.198	0.425	0.133	0.935	0.948	0.904	0.115	0.116	0.115	1.228
18:45:00	1.102	1.093	1.136	1.139	1.13	1.142	1.037	1.049	1.076	1.052	1.044	1.039	1.133	1.173	1.179	1.148	1.149	1.168	1.061	1.038	1.064	1.049	1.057	1.04	1.118	1.147	1.129	1.146	1.13	1.146	1.055	1.063	1.072	1.049	1.095	1.037	1.143	1.143	1.108	0.197	0.431	0.134	0.936	0.949	0.904	0.115	0.115	0.114	1.231
18:50:00	1.1	1.092	1.135	1.138	1.13	1.141	1.038	1.049	1.074	1.052	1.044	1.039	1.131	1.172	1.175	1.147	1.148	1.167	1.06	1.038	1.064	1.048	1.057	1.04	1.122	1.147	1.129	1.145	1.129	1.145	1.054	1.063	1.072	1.049	1.097	1.036	1.142	1.132	1.103	0.198	0.437	0.135	0.936	0.948	0.903	0.115	0.116	0.115	1.228
18:55:00	1.103	1.092	1.134	1.138	1.129	1.141	1.037	1.048	1.074	1.052	1.044	1.039	1.133	1.172	1.174	1.147	1.148	1.167	1.06	1.038	1.064	1.048	1.057	1.04	1.125	1.147	1.129	1.145	1.129	1.145	1.054	1.063	1.07	1.049	1.095	1.036	1.134	1.132	1.103	0.198	0.442	0.135	0.935	0.947	0.903	0.114	0.115	0.114	1.229
19:00:00	1.103	1.093	1.134	1.137	1.129	1.141	1.037	1.048	1.074	1.053	1.044	1.038	1.133	1.172	1.174	1.147	1.148	1.167	1.059	1.038	1.064	1.048	1.056	1.04	1.127	1.147	1.128	1.146	1.129	1.145	1.054	1.062	1.072	1.049	1.093	1.036	1.135	1.132	1.1	0.199	0.447	0.136	0.935	0.947	0.904	0.114	0.115	0.114	1.23
19:05:00	1.102	1.092	1.133	1.136	1.128	1.14	1.037	1.049	1.075	1.051	1.043	1.038	1.133	1.171	1.174	1.146	1.147	1.166	1.059	1.037	1.064	1.048	1.056	1.04	1.128	1.147	1.128	1.145	1.128	1.143	1.054	1.062	1.071	1.049	1.095	1.036	1.132	1.133	1.1	0.2	0.453	0.137	0.934	0.946	0.903	0.115	0.115	0.115	1.229
19:10:00	1.102	1.092	1.133	1.136	1.128	1.14	1.037	1.048	1.074	1.052	1.046	1.039	1.131	1.169	1.173	1.145	1.147	1.166	1.059	1.037	1.063	1.048	1.056	1.039	1.127	1.146	1.128	1.144	1.128	1.143	1.053	1.062	1.07	1.048	1.096	1.037	1.123	1.131	1.099	0.201	0.459	0.138	0.933	0.946	0.902	0.115	0.116	0.115	1.228
19:15:00	1.102	1.09	1.132	1.135	1.127	1.139	1.036	1.048	1.073	1.052	1.044	1.038	1.13	1.17	1.172	1.145	1.146	1.165	1.059	1.038	1.062	1.048	1.056	1.039	1.127	1.146	1.128	1.146	1.128	1.143	1.053	1.063	1.07	1.049	1.096	1.036	1.124	1.132	1.099	0.202	0.464	0.139	0.933	0.945	0.902	0.115	0.115	0.114	1.228
19:20:00	1.103	1.091	1.132	1.135	1.127	1.139	1.035	1.047	1.074	1.052	1.045	1.038	1.13	1.17	1.173	1.146	1.146	1.165	1.059	1.036	1.062	1.048	1.055	1.037	1.127	1.146	1.129	1.144	1.128	1.143	1.052	1.062	1.07	1.048	1.093	1.035	1.123	1.131	1.099	0.203	0.47	0.139	0.935	0.946	0.902	0.114	0.115	0.114	1.229
19:25:00	1.103	1.089	1.129	1.135	1.126	1.139	1.035	1.047	1.073	1.052	1.044	1.037	1.13	1.169	1.168	1.144	1.146	1.165	1.059	1.037	1.062	1.047	1.054	1.037	1.126	1.146	1.128	1.143	1.128	1.142	1.053	1.062	1.07	1.048	1.095	1.036	1.123	1.12	1.097	0.205	0.477	0.141	0.933	0.945	0.902	0.115	0.115	0.115	1.227
19:30:00	1.103	1.09	1.129	1.134	1.126	1.138	1.035	1.048	1.072	1.051	1.043	1.036	1.13	1.17	1.167	1.144	1.145	1.164	1.059	1.037	1.062	1.047	1.054	1.038	1.125	1.146	1.128	1.143	1.127	1.142	1.052	1.062	1.07	1.047	1.093	1.036	1.123	1.122	1.097	0.205	0.482	0.141	0.933	0.944	0.901	0.115	0.115	0.115	1.228
19:35:00	1.104	1.089	1.129	1.134	1.125	1.138	1.035	1.046	1.074	1.05	1.043	1.037	1.131	1.171	1.168	1.144	1.145	1.164	1.058	1.035	1.062	1.047	1.054	1.037	1.125	1.147	1.129	1.143	1.127	1.142	1.053	1.062	1.069	1.048	1.094	1.037	1.118	1.122	1.098	0.206	0.487	0.143	0.933	0.946	0.901	0.115	0.116	0.114	1.229
19:40:00	1.104	1.089	1.129	1.134	1.126	1.137	1.035	1.047	1.073	1.05	1.043	1.036	1.13	1.17	1.168	1.143	1.145	1.164	1.058	1.035	1.063	1.047	1.053	1.039	1.125	1.146	1.126	1.143	1.127	1.142	1.051	1.061	1.071	1.047	1.093	1.035	1.118	1.121	1.097	0.208	0.493	0.144	0.934	0.945	0.901	0.115	0.115	0.114	1.228
19:45:00	1.104	1.088	1.127	1.132	1.125	1.137	1.034	1.047	1.073	1.049	1.042	1.036	1.13	1.17	1.166	1.142	1.144	1.164	1.058	1.036	1.062	1.047	1.055	1.038	1.124	1.146	1.124	1.144	1.126	1.142	1.051	1.061	1.069	1.047	1.094	1.035	1.116	1.119	1.096	0.209	0.499	0.145	0.932	0.943	0.9	0.115	0.116	0.115	1.227
19:50:00	1.103	1.088	1.126	1.131	1.124	1.137	1.034	1.046	1.072	1.05	1.041	1.035	1.129	1.17	1.166	1.141	1.144	1.163	1.058	1.036	1.06	1.046	1.055	1.038	1.125	1.146	1.125	1.141	1.126	1.141	1.051	1.061	1.068	1.047	1.095	1.035	1.116	1.119	1.095	0.21	0.505	0.147	0.931	0.944	0.9	0.115	0.116	0.115	1.227
19:55:00	1.104	1.087	1.125	1.131	1.124	1.136	1.034	1.048	1.072	1.049	1.041	1.036	1.129	1.169	1.166	1.141	1.144	1.163	1.058	1.036	1.06	1.046	1.054	1.037	1.124	1.147	1.125	1.141	1.125	1.141	1.051	1.061	1.069	1.046	1.095	1.035	1.116	1.119	1.096	0.211	0.51	0.148	0.932	0.944	0.9	0.115	0.116	0.115	1.227
20:00:00	1.104	1.088	1.126	1.131	1.124	1.136	1.034	1.047	1.073	1.048	1.042	1.036	1.117	1.173	1.166	1.14	1.143	1.162	1.058	1.035	1.059	1.045	1.054	1.036	1.125	1.146	1.125	1.139	1.125	1.141	1.052	1.061	1.068	1.047	1.094	1.034	1.119	1.125	1.099	0.212	0.515	0.15	0.933	0.945	0.901	0.115	0.115	0.115	1.231
		1	2	3	4	5	6	7	8	9	10	11	12
NA	A	NA	NA	NA	NA	NA	NA	NA	NA	NA	NA	NA	NA
NA	B	NA	NA	NA	NA	NA	NA	NA	NA	NA	NA	NA	NA
NA	C	NA	NA	NA	NA	NA	NA	NA	NA	NA	NA	NA	NA
Patient2_d1	D	Ctrl	Ctrl	Ctrl	E2	E2	E2	phi41S	phi41S	phi41S	Mix	Mix	Mix
NA	E	NA	NA	NA	NA	NA	NA	NA	NA	NA	NA	NA	NA
NA	F	NA	NA	NA	NA	NA	NA	NA	NA	NA	NA	NA	NA
NA	G	NA	NA	NA	NA	NA	NA	NA	NA	NA	NA	NA	NA
NA	H	NA	NA	NA	NA	NA	NA	NA	NA	NA	NA	NA	NA
[truncated: 47 more columns]

## Sheet: Patient2-D6
Time	A1	A2	A3	A4	A5	A6	A7	A8	A9	A10	A11	A12	B1	B2	B3	B4	B5	B6	B7	B8	B9	B10	B11	B12	C1	C2	C3	C4	C5	C6	C7	C8	C9	C10	C11	C12	D1	D2	D3	D4	D5	D6	D7	D8	D9	D10	D11	D12	E1
00:00:00	0.138	0.139	0.139	0.134	0.135	0.135	0.141	0.141	0.14	0.135	0.136	0.138	0.131	0.13	0.13	0.13	0.13	0.131	0.135	0.133	0.135	0.131	0.131	0.136	0.141	0.143	0.141	0.142	0.141	0.141	0.142	0.144	0.144	0.143	0.144	0.143	0.142	0.143	0.142	0.142	0.143	0.141	0.142	0.142	0.14	0.141	0.142	0.142	0.151
00:10:00	0.16	0.161	0.163	0.153	0.158	0.157	0.198	0.19	0.178	0.167	0.164	0.159	0.145	0.145	0.147	0.142	0.148	0.143	0.148	0.153	0.157	0.146	0.143	0.149	0.154	0.147	0.144	0.146	0.147	0.145	0.149	0.148	0.137	0.15	0.157	0.152	0.152	0.149	0.144	0.146	0.149	0.145	0.147	0.149	0.147	0.14	0.151	0.152	0.166
00:20:00	0.239	0.236	0.226	0.183	0.179	0.166	0.286	0.299	0.287	0.227	0.227	0.213	0.195	0.187	0.191	0.166	0.178	0.166	0.178	0.204	0.217	0.19	0.173	0.183	0.153	0.154	0.163	0.16	0.155	0.146	0.153	0.146	0.139	0.154	0.17	0.153	0.155	0.157	0.151	0.157	0.161	0.156	0.15	0.147	0.144	0.142	0.164	0.158	0.181
00:30:00	0.38	0.357	0.323	0.175	0.164	0.156	0.374	0.412	0.421	0.258	0.265	0.257	0.284	0.262	0.262	0.201	0.212	0.202	0.235	0.275	0.293	0.26	0.23	0.258	0.182	0.178	0.195	0.179	0.171	0.154	0.18	0.173	0.172	0.182	0.191	0.195	0.176	0.2	0.175	0.189	0.186	0.168	0.179	0.164	0.166	0.183	0.185	0.177	0.217
00:40:00	0.508	0.485	0.434	0.175	0.168	0.161	0.446	0.505	0.53	0.216	0.232	0.245	0.392	0.356	0.351	0.252	0.257	0.249	0.31	0.355	0.369	0.341	0.305	0.352	0.208	0.202	0.215	0.194	0.185	0.167	0.201	0.196	0.198	0.203	0.213	0.224	0.194	0.233	0.207	0.216	0.204	0.182	0.202	0.189	0.181	0.205	0.214	0.21	0.279
00:50:00	0.577	0.572	0.543	0.185	0.175	0.168	0.516	0.56	0.595	0.222	0.231	0.236	0.494	0.461	0.449	0.326	0.314	0.311	0.398	0.426	0.439	0.43	0.406	0.46	0.234	0.238	0.252	0.212	0.206	0.186	0.229	0.219	0.226	0.226	0.24	0.254	0.229	0.275	0.243	0.238	0.225	0.205	0.24	0.224	0.204	0.236	0.253	0.244	0.393
01:00:00	0.619	0.601	0.585	0.176	0.168	0.164	0.522	0.53	0.592	0.219	0.219	0.224	0.566	0.555	0.53	0.416	0.393	0.393	0.489	0.479	0.467	0.514	0.498	0.534	0.276	0.277	0.294	0.24	0.228	0.204	0.255	0.258	0.273	0.257	0.272	0.297	0.269	0.313	0.282	0.278	0.252	0.231	0.278	0.262	0.233	0.269	0.291	0.281	0.51
01:10:00	0.671	0.593	0.594	0.143	0.139	0.137	0.518	0.475	0.584	0.167	0.175	0.174	0.616	0.607	0.565	0.5	0.474	0.473	0.519	0.447	0.466	0.542	0.541	0.539	0.34	0.325	0.332	0.273	0.263	0.241	0.289	0.298	0.321	0.297	0.314	0.346	0.374	0.368	0.323	0.328	0.291	0.263	0.337	0.334	0.313	0.319	0.343	0.325	0.588
01:20:00	0.704	0.588	0.587	0.115	0.115	0.115	0.519	0.532	0.623	0.126	0.128	0.13	0.66	0.64	0.577	0.562	0.538	0.544	0.473	0.47	0.453	0.554	0.507	0.514	0.42	0.401	0.362	0.307	0.32	0.284	0.34	0.394	0.397	0.345	0.366	0.414	0.476	0.44	0.396	0.403	0.348	0.326	0.419	0.506	0.705	0.424	0.429	0.413	0.654
01:30:00	0.718	0.619	0.617	0.105	0.105	0.105	0.28	0.485	0.507	0.107	0.109	0.11	0.692	0.658	0.581	0.604	0.598	0.618	0.44	0.455	0.277	0.513	0.428	0.479	0.517	0.492	0.444	0.356	0.375	0.358	0.417	0.495	0.492	0.401	0.434	0.49	0.565	0.523	0.475	0.467	0.412	0.394	0.552	0.622	0.86	0.534	0.507	0.489	0.701
01:40:00	0.731	0.68	0.648	0.1	0.101	0.101	0.18	0.262	0.252	0.101	0.102	0.102	0.73	0.68	0.61	0.621	0.643	0.665	0.364	0.205	0.181	0.293	0.311	0.187	0.584	0.543	0.502	0.403	0.417	0.415	0.482	0.58	0.581	0.446	0.472	0.54	0.638	0.579	0.528	0.519	0.474	0.46	0.619	0.584	0.855	0.604	0.585	0.553	0.739
01:50:00	0.736	0.72	0.682	0.098	0.099	0.099	0.146	0.16	0.155	0.098	0.099	0.099	0.746	0.702	0.647	0.665	0.682	0.697	0.147	0.139	0.134	0.143	0.148	0.146	0.636	0.609	0.56	0.453	0.445	0.43	0.535	0.668	0.645	0.481	0.513	0.586	0.641	0.644	0.589	0.572	0.522	0.509	0.705	0.72	0.816	0.619	0.647	0.618	0.765
02:00:00	0.736	0.728	0.7	0.098	0.098	0.098	0.134	0.147	0.145	0.098	0.098	0.099	0.76	0.724	0.689	0.733	0.707	0.726	0.129	0.127	0.121	0.136	0.136	0.139	0.687	0.676	0.609	0.487	0.493	0.468	0.565	0.58	0.702	0.526	0.543	0.638	0.625	0.712	0.646	0.631	0.556	0.54	0.686	0.921	0.782	0.702	0.7	0.67	0.783
02:10:00	0.715	0.696	0.721	0.097	0.097	0.097	0.122	0.134	0.133	0.096	0.097	0.097	0.771	0.738	0.724	0.786	0.729	0.741	0.121	0.116	0.112	0.128	0.13	0.132	0.728	0.738	0.65	0.542	0.517	0.52	0.595	0.568	0.733	0.558	0.573	0.695	0.669	0.765	0.7	0.691	0.571	0.595	0.678	0.803	0.717	0.657	0.751	0.722	0.793
02:20:00	0.717	0.704	0.719	0.096	0.096	0.096	0.114	0.123	0.122	0.096	0.096	0.097	0.777	0.762	0.753	0.828	0.743	0.754	0.112	0.107	0.105	0.12	0.122	0.126	0.753	0.785	0.686	0.572	0.56	0.568	0.606	0.568	0.753	0.582	0.603	0.742	0.688	0.812	0.751	0.741	0.603	0.62	0.684	0.926	0.722	0.717	0.798	0.763	0.813
02:30:00	0.723	0.717	0.724	0.096	0.097	0.096	0.109	0.115	0.114	0.096	0.096	0.097	0.78	0.776	0.774	0.861	0.756	0.765	0.106	0.103	0.102	0.115	0.117	0.122	0.782	0.824	0.712	0.606	0.619	0.58	0.621	0.587	0.77	0.614	0.629	0.787	0.666	0.851	0.794	0.781	0.622	0.639	0.673	0.896	0.825	0.694	0.837	0.792	0.835
02:40:00	0.732	0.731	0.736	0.095	0.096	0.096	0.106	0.11	0.109	0.096	0.096	0.097	0.794	0.795	0.789	0.887	0.778	0.783	0.103	0.101	0.101	0.112	0.119	0.119	0.799	0.855	0.736	0.633	0.65	0.589	0.628	0.724	0.775	0.654	0.657	0.823	0.828	0.875	0.829	0.819	0.647	0.667	0.732	0.826	0.854	0.715	0.867	0.818	0.857
02:50:00	0.741	0.743	0.749	0.096	0.096	0.096	0.104	0.107	0.107	0.096	0.095	0.096	0.799	0.813	0.802	0.91	0.791	0.802	0.101	0.1	0.1	0.11	0.117	0.117	0.814	0.884	0.756	0.657	0.669	0.615	0.667	0.649	0.802	0.677	0.69	0.853	0.813	0.905	0.861	0.851	0.669	0.698	0.711	0.982	0.825	0.767	0.89	0.845	0.871
03:00:00	0.753	0.757	0.763	0.095	0.096	0.096	0.103	0.106	0.105	0.096	0.096	0.096	0.806	0.821	0.809	0.93	0.798	0.824	0.1	0.099	0.099	0.109	0.115	0.115	0.823	0.91	0.771	0.689	0.69	0.64	0.68	0.719	0.83	0.707	0.716	0.882	0.718	0.927	0.885	0.877	0.69	0.719	0.712	0.99	0.82	0.759	0.907	0.865	0.891
03:10:00	0.766	0.769	0.776	0.095	0.096	0.095	0.103	0.104	0.104	0.095	0.095	0.096	0.815	0.826	0.82	0.949	0.81	0.847	0.099	0.099	0.099	0.108	0.113	0.115	0.835	0.931	0.787	0.706	0.72	0.65	0.701	0.649	0.853	0.728	0.747	0.907	0.794	0.94	0.906	0.9	0.701	0.749	0.751	1.096	0.822	0.755	0.919	0.883	0.901
03:20:00	0.777	0.784	0.789	0.095	0.096	0.096	0.103	0.105	0.105	0.096	0.096	0.096	0.82	0.838	0.825	0.967	0.823	0.875	0.099	0.099	0.099	0.109	0.113	0.114	0.831	0.952	0.799	0.74	0.796	0.711	0.709	0.804	0.871	0.737	0.777	0.931	0.741	0.954	0.925	0.919	0.739	0.767	0.772	1.053	0.884	0.733	0.929	0.891	0.909
03:30:00	0.787	0.796	0.801	0.095	0.096	0.096	0.104	0.105	0.105	0.095	0.095	0.097	0.825	0.844	0.831	0.985	0.827	0.896	0.099	0.098	0.099	0.108	0.112	0.114	0.859	0.965	0.796	0.762	0.797	0.741	0.729	0.758	0.882	0.78	0.801	0.951	0.882	0.965	0.942	0.935	0.739	0.792	0.872	1.109	0.934	0.844	0.932	0.896	0.92
03:40:00	0.802	0.808	0.815	0.095	0.096	0.096	0.105	0.106	0.106	0.095	0.095	0.096	0.83	0.85	0.835	0.999	0.843	0.918	0.1	0.099	0.1	0.107	0.112	0.114	0.867	0.981	0.804	0.783	0.835	0.745	0.745	0.76	0.881	0.801	0.828	0.972	0.769	0.975	0.958	0.949	0.78	0.825	0.856	1.139	0.851	0.86	0.936	0.907	0.929
03:50:00	0.811	0.823	0.828	0.095	0.096	0.096	0.108	0.109	0.108	0.096	0.096	0.097	0.833	0.858	0.84	1.009	0.86	0.938	0.1	0.1	0.1	0.107	0.111	0.114	0.883	0.993	0.808	0.82	0.814	0.771	0.777	0.76	0.902	0.819	0.854	0.985	0.802	0.985	0.973	0.963	0.806	0.843	0.843	1.165	0.853	0.949	0.944	0.912	0.936
04:00:00	0.829	0.841	0.844	0.095	0.096	0.095	0.109	0.11	0.111	0.095	0.095	0.096	0.842	0.862	0.847	1.019	0.881	0.952	0.101	0.101	0.101	0.107	0.111	0.113	0.909	1.004	0.816	0.829	0.817	0.792	0.782	0.901	0.906	0.858	0.875	0.997	0.891	0.994	0.99	0.978	0.819	0.879	0.872	1.185	0.887	0.821	0.949	0.922	0.947
04:10:00	0.84	0.855	0.857	0.095	0.096	0.095	0.112	0.112	0.114	0.095	0.095	0.096	0.846	0.87	0.854	1.027	0.896	0.97	0.102	0.102	0.102	0.107	0.111	0.114	0.918	1.02	0.83	0.853	0.849	0.782	0.814	0.974	0.943	0.884	0.899	1.012	0.849	1.004	1.007	0.995	0.827	0.876	0.861	1.195	0.962	0.846	0.953	0.938	0.953
04:20:00	0.854	0.871	0.872	0.095	0.096	0.095	0.117	0.116	0.118	0.095	0.095	0.096	0.852	0.874	0.861	1.035	0.915	0.983	0.103	0.104	0.104	0.107	0.111	0.114	0.925	1.03	0.84	0.891	0.878	0.889	0.835	0.799	0.925	0.936	0.92	1.024	0.966	1.014	1.021	1.006	0.844	0.893	0.955	1.22	0.923	0.909	0.961	0.95	0.957
04:30:00	0.868	0.887	0.888	0.095	0.095	0.095	0.121	0.121	0.122	0.095	0.095	0.096	0.862	0.881	0.864	1.046	0.925	0.995	0.105	0.106	0.106	0.107	0.111	0.114	0.95	1.038	0.851	0.912	0.904	0.825	0.846	0.927	0.931	0.945	0.943	1.037	0.882	1.025	1.037	1.022	0.859	0.895	0.91	1.228	0.943	0.933	0.975	0.968	0.959
04:40:00	0.886	0.905	0.903	0.095	0.096	0.095	0.129	0.127	0.129	0.095	0.095	0.096	0.869	0.894	0.877	1.055	0.937	1.009	0.108	0.109	0.109	0.108	0.112	0.114	0.964	1.05	0.869	0.915	0.908	0.818	0.869	0.808	0.944	0.988	0.963	1.051	0.923	1.039	1.055	1.036	0.874	0.915	0.987	1.223	0.984	0.927	0.986	0.984	0.956
04:50:00	0.902	0.921	0.921	0.095	0.095	0.095	0.135	0.134	0.136	0.095	0.095	0.096	0.872	0.898	0.883	1.064	0.953	1.022	0.112	0.113	0.113	0.109	0.113	0.115	0.967	1.062	0.893	0.947	0.917	0.889	0.901	1.001	0.978	1.008	0.985	1.073	0.931	1.053	1.072	1.054	0.898	0.941	0.957	1.234	0.999	0.997	0.995	1.003	0.947
05:00:00	0.916	0.938	0.933	0.094	0.095	0.095	0.144	0.143	0.145	0.095	0.095	0.096	0.881	0.905	0.896	1.07	0.967	1.03	0.116	0.117	0.117	0.11	0.114	0.116	1	1.076	0.901	0.974	0.931	0.955	0.893	0.998	0.971	1.026	1.006	1.083	1.005	1.064	1.088	1.067	0.907	0.945	1.022	1.248	0.999	1.05	1.002	1.017	0.931
05:10:00	0.933	0.956	0.95	0.095	0.095	0.095	0.157	0.154	0.158	0.095	0.095	0.096	0.889	0.915	0.899	1.078	0.979	1.041	0.122	0.123	0.124	0.112	0.116	0.118	1.021	1.09	0.915	1.01	0.946	0.901	0.917	0.977	0.953	1.043	1.029	1.099	1.072	1.076	1.103	1.082	0.926	0.953	1.012	1.266	0.945	1.049	1.011	1.033	0.916
05:20:00	0.949	0.973	0.966	0.094	0.095	0.094	0.172	0.168	0.173	0.095	0.095	0.096	0.899	0.929	0.913	1.082	0.996	1.052	0.13	0.131	0.132	0.114	0.118	0.12	1.032	1.103	0.925	0.99	0.939	0.873	0.928	0.981	0.952	1.077	1.049	1.111	1.042	1.093	1.118	1.098	0.939	0.952	1.014	1.208	0.96	1.002	1.016	1.05	0.902
05:30:00	0.969	0.991	0.983	0.094	0.095	0.094	0.191	0.186	0.191	0.095	0.095	0.096	0.913	0.943	0.928	1.09	1.01	1.062	0.14	0.141	0.142	0.116	0.12	0.123	0.991	1.117	0.942	1.034	0.961	0.882	0.976	1.064	0.985	1.076	1.072	1.132	1.017	1.107	1.135	1.116	0.973	0.979	1.097	1.262	0.98	0.984	1.02	1.072	0.882
05:40:00	0.985	1.006	0.996	0.094	0.095	0.094	0.212	0.209	0.214	0.095	0.095	0.096	0.931	0.958	0.942	1.094	1.022	1.07	0.152	0.152	0.154	0.12	0.124	0.126	1.01	1.131	0.953	1	0.979	0.899	0.983	1.065	0.987	1.097	1.093	1.146	1.067	1.12	1.153	1.13	0.967	0.989	1.031	1.304	1.001	1.122	1.027	1.088	0.886
05:50:00	0.999	1.014	1.008	0.094	0.094	0.094	0.237	0.233	0.237	0.095	0.095	0.095	0.948	0.967	0.954	1.1	1.031	1.076	0.161	0.163	0.163	0.124	0.128	0.131	1.012	1.144	0.955	0.983	0.992	0.891	0.973	1.066	0.987	1.119	1.111	1.154	1.108	1.131	1.167	1.145	0.981	0.976	1.067	1.25	0.981	1.059	1.036	1.103	0.898
06:00:00	1.011	1.026	1.025	0.094	0.095	0.094	0.261	0.258	0.263	0.095	0.095	0.096	0.961	0.978	0.968	1.106	1.042	1.083	0.178	0.18	0.18	0.13	0.134	0.137	0.989	1.159	0.965	0.983	0.983	0.932	0.992	1.102	0.995	1.124	1.128	1.166	1.058	1.146	1.182	1.16	0.99	1.005	1.058	1.29	0.986	1.112	1.048	1.119	0.905
06:10:00	1.021	1.039	1.042	0.094	0.095	0.094	0.284	0.282	0.287	0.095	0.095	0.096	0.975	0.982	0.977	1.111	1.05	1.09	0.198	0.2	0.2	0.138	0.143	0.145	1.027	1.174	0.973	0.992	1.006	1.094	0.996	1.119	1.008	1.136	1.145	1.178	1.115	1.157	1.197	1.174	0.983	1.002	1.095	1.264	1.072	1.108	1.06	1.135	0.916
06:20:00	1.038	1.063	1.061	0.094	0.095	0.094	0.312	0.306	0.313	0.094	0.095	0.095	0.993	1	0.986	1.118	1.058	1.096	0.22	0.222	0.222	0.147	0.152	0.155	0.998	1.187	0.99	0.991	0.991	0.955	1.011	1.131	1.016	1.155	1.159	1.193	1.122	1.173	1.212	1.188	0.984	1.02	1.077	1.292	1.071	1.15	1.071	1.152	0.93
06:30:00	1.056	1.08	1.078	0.094	0.095	0.094	0.335	0.331	0.338	0.095	0.095	0.096	0.996	1.019	0.996	1.126	1.064	1.103	0.243	0.245	0.244	0.159	0.165	0.167	1.01	1.199	1.007	1.029	1.006	1.017	1.04	1.155	1.063	1.14	1.174	1.209	1.123	1.186	1.225	1.202	1.022	1.062	1.138	1.307	1.064	1.188	1.085	1.171	0.935
06:40:00	1.072	1.087	1.091	0.094	0.094	0.094	0.357	0.353	0.36	0.094	0.095	0.096	1.011	1.036	1.018	1.13	1.065	1.107	0.267	0.269	0.268	0.17	0.174	0.178	1.016	1.208	1.005	1.01	0.993	0.966	1.012	1.162	1.024	1.171	1.184	1.215	1.181	1.197	1.236	1.214	1.019	1.009	1.083	1.279	1.045	1.1	1.101	1.181	0.95
06:50:00	1.085	1.099	1.103	0.094	0.095	0.094	0.376	0.374	0.381	0.095	0.095	0.096	1.025	1.052	1.036	1.136	1.069	1.114	0.291	0.293	0.293	0.183	0.188	0.191	1.05	1.218	1.017	1.063	1.005	0.963	1.033	1.125	1.026	1.174	1.195	1.227	1.212	1.208	1.248	1.226	1.042	1.027	1.099	1.299	1.071	1.108	1.115	1.196	0.961
07:00:00	1.099	1.112	1.115	0.095	0.095	0.095	0.387	0.385	0.393	0.095	0.096	0.096	1.034	1.066	1.051	1.142	1.076	1.12	0.317	0.318	0.317	0.2	0.206	0.208	1.03	1.229	1.031	1.048	1.016	1.046	1.064	1.202	1.051	1.191	1.209	1.241	1.169	1.221	1.26	1.238	1.072	1.08	1.178	1.321	1.065	1.153	1.129	1.211	0.969
07:10:00	1.108	1.121	1.123	0.094	0.095	0.094	0.398	0.396	0.405	0.095	0.095	0.096	1.043	1.085	1.065	1.145	1.077	1.125	0.339	0.341	0.341	0.215	0.22	0.224	1.051	1.237	1.031	1.059	1.017	1.066	1.041	1.191	1.036	1.21	1.215	1.246	1.188	1.228	1.268	1.247	1.029	1.077	1.157	1.278	1.034	1.189	1.143	1.22	0.98
07:20:00	1.117	1.129	1.132	0.094	0.095	0.094	0.41	0.409	0.418	0.095	0.095	0.097	1.05	1.1	1.085	1.151	1.082	1.129	0.358	0.358	0.359	0.23	0.237	0.24	1.035	1.247	1.046	1.036	1.016	1.099	1.064	1.186	1.069	1.196	1.225	1.26	1.2	1.237	1.278	1.258	1.065	1.084	1.18	1.31	1.064	1.123	1.156	1.234	0.981
07:30:00	1.126	1.137	1.139	0.094	0.095	0.095	0.422	0.42	0.431	0.095	0.095	0.097	1.061	1.111	1.098	1.156	1.087	1.133	0.37	0.37	0.371	0.248	0.255	0.258	1.036	1.255	1.047	1.069	1.016	1.11	1.047	1.177	1.067	1.22	1.234	1.267	1.227	1.246	1.286	1.267	1.095	1.095	1.197	1.327	1.071	1.168	1.17	1.244	0.988
07:40:00	1.133	1.141	1.144	0.094	0.095	0.094	0.433	0.43	0.44	0.095	0.095	0.097	1.079	1.121	1.116	1.161	1.09	1.138	0.381	0.379	0.381	0.265	0.272	0.275	1.017	1.262	1.046	1.156	1.011	1.109	1.038	1.194	1.056	1.211	1.239	1.27	1.242	1.255	1.293	1.274	1.079	1.109	1.202	1.282	1.067	1.165	1.179	1.248	0.998
07:50:00	1.14	1.148	1.147	0.095	0.095	0.095	0.442	0.438	0.447	0.095	0.096	0.098	1.094	1.132	1.127	1.165	1.093	1.141	0.389	0.388	0.39	0.281	0.287	0.291	1.053	1.268	1.05	1.068	1.015	1.127	1.05	1.2	1.07	1.214	1.246	1.277	1.264	1.262	1.3	1.281	1.099	1.169	1.219	1.311	1.067	1.196	1.19	1.256	1.008
08:00:00	1.144	1.152	1.149	0.095	0.095	0.095	0.451	0.445	0.456	0.095	0.095	0.098	1.11	1.141	1.136	1.168	1.095	1.142	0.396	0.394	0.396	0.293	0.3	0.305	1.033	1.273	1.049	1.042	1.021	1.097	1.024	1.192	1.07	1.231	1.251	1.282	1.289	1.268	1.305	1.288	1.106	1.107	1.225	1.288	1.069	1.161	1.2	1.263	1.01
08:10:00	1.144	1.157	1.155	0.095	0.096	0.095	0.458	0.451	0.462	0.096	0.096	0.099	1.121	1.152	1.145	1.175	1.099	1.145	0.403	0.401	0.404	0.302	0.309	0.315	1.061	1.278	1.056	1.119	1.016	1.087	1.042	1.208	1.071	1.251	1.257	1.29	1.278	1.278	1.312	1.295	1.099	1.123	1.241	1.313	1.076	1.2	1.208	1.273	1.014
08:20:00	1.148	1.161	1.159	0.096	0.096	0.096	0.46	0.456	0.467	0.096	0.096	0.1	1.132	1.157	1.151	1.179	1.105	1.147	0.409	0.406	0.41	0.309	0.316	0.322	1.083	1.284	1.061	1.162	1.021	1.114	1.072	1.232	1.093	1.254	1.262	1.299	1.266	1.283	1.317	1.301	1.099	1.162	1.273	1.325	1.084	1.202	1.218	1.28	1.013
08:30:00	1.147	1.164	1.159	0.096	0.096	0.096	0.464	0.46	0.47	0.097	0.097	0.1	1.14	1.162	1.158	1.184	1.106	1.153	0.413	0.41	0.414	0.315	0.321	0.327	1.052	1.286	1.066	1.145	1.033	1.123	1.048	1.202	1.048	1.255	1.266	1.305	1.27	1.289	1.322	1.304	1.129	1.123	1.268	1.321	1.082	1.174	1.225	1.288	1.013
08:40:00	1.151	1.165	1.157	0.097	0.097	0.097	0.468	0.462	0.473	0.097	0.097	0.1	1.147	1.164	1.159	1.186	1.109	1.154	0.416	0.414	0.417	0.319	0.325	0.33	1.079	1.29	1.059	1.169	1.024	1.111	1.035	1.179	1.07	1.26	1.268	1.305	1.291	1.294	1.323	1.303	1.135	1.148	1.252	1.308	1.075	1.2	1.233	1.289	1.015
08:50:00	1.153	1.166	1.158	0.097	0.097	0.097	0.47	0.465	0.476	0.098	0.098	0.1	1.155	1.166	1.162	1.193	1.107	1.158	0.419	0.416	0.419	0.321	0.326	0.332	1.053	1.293	1.054	1.186	1.029	1.083	1.038	1.195	1.051	1.266	1.273	1.308	1.294	1.3	1.325	1.304	1.134	1.19	1.268	1.305	1.066	1.196	1.238	1.297	1.015
09:00:00	1.153	1.164	1.156	0.097	0.098	0.098	0.469	0.465	0.476	0.098	0.098	0.1	1.159	1.167	1.164	1.194	1.107	1.157	0.42	0.417	0.421	0.322	0.328	0.334	1.089	1.296	1.057	1.183	1.02	1.089	1.06	1.202	1.065	1.27	1.276	1.313	1.294	1.307	1.327	1.305	1.143	1.175	1.276	1.3	1.06	1.188	1.242	1.3	1.013
09:10:00	1.155	1.165	1.161	0.098	0.098	0.098	0.47	0.466	0.476	0.099	0.098	0.1	1.161	1.177	1.164	1.193	1.109	1.159	0.42	0.417	0.421	0.324	0.327	0.333	1.042	1.299	1.063	1.19	1.01	1.054	1.063	1.191	1.053	1.272	1.278	1.322	1.27	1.311	1.329	1.306	1.163	1.218	1.278	1.304	1.073	1.215	1.248	1.308	1.006
09:20:00	1.155	1.165	1.165	0.098	0.098	0.098	0.47	0.467	0.476	0.099	0.099	0.1	1.167	1.176	1.165	1.191	1.112	1.158	0.419	0.418	0.42	0.322	0.327	0.333	1.05	1.299	1.067	1.131	1.019	1.029	1.056	1.178	1.052	1.267	1.279	1.322	1.268	1.317	1.329	1.305	1.163	1.18	1.286	1.314	1.062	1.234	1.249	1.307	1.005
09:30:00	1.156	1.166	1.167	0.098	0.098	0.098	0.468	0.465	0.476	0.099	0.099	0.1	1.17	1.181	1.169	1.192	1.115	1.158	0.419	0.417	0.42	0.321	0.326	0.332	1.025	1.3	1.075	1.137	1.014	1.059	1.053	1.219	1.046	1.276	1.28	1.326	1.259	1.324	1.328	1.304	1.161	1.215	1.277	1.31	1.062	1.205	1.256	1.304	1.002
09:40:00	1.158	1.167	1.168	0.098	0.098	0.099	0.467	0.464	0.476	0.099	0.099	0.1	1.171	1.181	1.168	1.193	1.114	1.162	0.418	0.416	0.419	0.321	0.326	0.331	1.032	1.301	1.065	1.147	0.989	1.012	1.048	1.207	1.027	1.271	1.28	1.324	1.274	1.322	1.325	1.297	1.141	1.135	1.259	1.283	1.072	1.22	1.249	1.299	1.009
09:50:00	1.158	1.168	1.171	0.098	0.098	0.099	0.468	0.465	0.476	0.099	0.099	0.1	1.169	1.181	1.167	1.193	1.115	1.165	0.418	0.416	0.419	0.32	0.326	0.331	1.04	1.302	1.066	1.151	0.984	1.013	1.034	1.195	1.038	1.27	1.281	1.325	1.275	1.317	1.325	1.297	1.129	1.149	1.246	1.282	1.07	1.218	1.244	1.299	1.009
10:00:00	1.159	1.17	1.172	0.099	0.099	0.1	0.47	0.465	0.477	0.099	0.099	0.1	1.175	1.183	1.172	1.195	1.116	1.167	0.418	0.416	0.419	0.32	0.326	0.332	1.093	1.305	1.074	1.179	0.985	1.016	1.032	1.214	1.032	1.272	1.283	1.33	1.262	1.309	1.325	1.297	1.14	1.169	1.248	1.286	1.061	1.192	1.218	1.293	1.005
10:10:00	1.161	1.171	1.175	0.098	0.098	0.1	0.471	0.466	0.475	0.099	0.099	0.1	1.179	1.183	1.175	1.196	1.118	1.168	0.415	0.415	0.419	0.321	0.326	0.332	1.048	1.307	1.083	1.217	1.014	1.028	1.065	1.205	1.04	1.279	1.285	1.335	1.242	1.302	1.324	1.295	1.14	1.16	1.252	1.303	1.049	1.198	1.214	1.287	1.002
10:20:00	1.163	1.172	1.174	0.098	0.098	0.1	0.471	0.465	0.476	0.099	0.099	0.1	1.176	1.185	1.175	1.2	1.118	1.168	0.415	0.415	0.419	0.32	0.324	0.331	1.021	1.307	1.09	1.126	0.988	1.019	1.053	1.221	1.042	1.276	1.285	1.338	1.232	1.292	1.323	1.299	1.15	1.152	1.251	1.292	1.049	1.189	1.183	1.282	1.001
10:30:00	1.165	1.175	1.174	0.099	0.098	0.101	0.471	0.466	0.476	0.099	0.099	0.1	1.181	1.187	1.177	1.204	1.12	1.171	0.415	0.415	0.419	0.32	0.324	0.332	1.039	1.309	1.091	1.178	0.995	1.055	1.057	1.225	1.024	1.27	1.286	1.341	1.23	1.283	1.32	1.276	1.163	1.132	1.253	1.288	1.063	1.206	1.162	1.281	0.999
10:40:00	1.166	1.175	1.172	0.099	0.099	0.102	0.471	0.466	0.477	0.099	0.099	0.1	1.181	1.187	1.178	1.2	1.122	1.173	0.415	0.416	0.418	0.319	0.324	0.332	1.077	1.31	1.084	1.162	0.982	1.002	1.03	1.203	1.029	1.267	1.286	1.336	1.237	1.266	1.316	1.253	1.131	1.163	1.223	1.264	1.064	1.202	1.143	1.262	1.001
10:50:00	1.167	1.177	1.174	0.099	0.098	0.103	0.471	0.465	0.476	0.099	0.099	0.1	1.182	1.19	1.182	1.194	1.121	1.175	0.415	0.415	0.418	0.319	0.324	0.331	1.05	1.311	1.101	1.202	0.989	1.005	1.083	1.209	1.033	1.269	1.288	1.344	1.21	1.236	1.314	1.256	1.136	1.187	1.228	1.273	1.071	1.19	1.155	1.262	0.992
11:00:00	1.17	1.178	1.178	0.1	0.099	0.104	0.47	0.466	0.477	0.099	0.099	0.1	1.181	1.19	1.183	1.195	1.119	1.174	0.415	0.415	0.418	0.319	0.324	0.331	1.046	1.313	1.093	1.165	0.993	1.006	1.047	1.203	1.042	1.271	1.288	1.34	1.218	1.232	1.311	1.247	1.119	1.173	1.204	1.257	1.061	1.198	1.137	1.253	0.996
11:10:00	1.172	1.179	1.179	0.1	0.098	0.106	0.47	0.465	0.475	0.099	0.099	0.1	1.181	1.192	1.183	1.196	1.119	1.173	0.416	0.416	0.417	0.32	0.323	0.33	1	1.315	1.093	1.133	0.986	1.026	1.051	1.189	1.034	1.268	1.288	1.342	1.223	1.215	1.31	1.252	1.128	1.136	1.175	1.24	1.044	1.168	1.135	1.235	0.987
11:20:00	1.174	1.18	1.184	0.1	0.098	0.108	0.47	0.465	0.475	0.099	0.099	0.1	1.181	1.196	1.184	1.192	1.119	1.174	0.415	0.415	0.416	0.319	0.323	0.33	0.989	1.315	1.111	1.167	0.993	1.021	1.12	1.225	1.049	1.279	1.288	1.349	1.192	1.175	1.304	1.249	1.146	1.16	1.199	1.233	1.048	1.172	1.15	1.233	0.966
11:30:00	1.176	1.182	1.187	0.101	0.099	0.111	0.469	0.465	0.476	0.099	0.099	0.101	1.178	1.196	1.194	1.196	1.118	1.176	0.415	0.415	0.417	0.318	0.322	0.33	0.994	1.318	1.121	1.18	0.994	0.998	1.097	1.214	1.074	1.273	1.29	1.35	1.2	1.169	1.301	1.242	1.129	1.101	1.186	1.237	1.048	1.153	1.139	1.222	0.973
11:40:00	1.177	1.182	1.189	0.102	0.098	0.114	0.47	0.466	0.475	0.099	0.099	0.1	1.163	1.18	1.184	1.198	1.118	1.175	0.415	0.415	0.416	0.319	0.324	0.331	0.985	1.318	1.105	1.141	0.991	1.014	1.059	1.202	1.069	1.268	1.29	1.349	1.205	1.161	1.293	1.236	1.111	1.137	1.166	1.206	1.047	1.143	1.122	1.215	0.948
11:50:00	1.18	1.183	1.194	0.103	0.098	0.117	0.469	0.465	0.474	0.099	0.099	0.1	1.156	1.171	1.157	1.198	1.118	1.176	0.416	0.414	0.416	0.319	0.323	0.33	0.998	1.32	1.097	1.158	0.989	1.009	1.172	1.215	1.265	1.276	1.292	1.351	1.186	1.16	1.282	1.231	1.098	1.082	1.15	1.217	1.048	1.129	1.12	1.215	0.947
12:00:00	1.186	1.184	1.199	0.105	0.098	0.12	0.47	0.466	0.475	0.099	0.099	0.101	1.147	1.209	1.099	1.201	1.118	1.175	0.416	0.414	0.417	0.318	0.323	0.331	1.098	1.324	1.108	1.157	0.998	1.02	1.18	1.216	1.154	1.275	1.293	1.355	1.17	1.155	1.271	1.229	1.092	1.089	1.155	1.203	1.048	1.143	1.116	1.208	0.942
12:10:00	1.188	1.184	1.195	0.107	0.098	0.123	0.468	0.464	0.474	0.099	0.099	0.1	1.114	1.165	1.075	1.201	1.118	1.174	0.415	0.415	0.417	0.318	0.323	0.33	1.336	1.326	1.107	1.14	0.994	1.01	1.2	1.204	1.203	1.274	1.293	1.357	1.167	1.149	1.257	1.229	1.096	1.129	1.147	1.193	1.052	1.099	1.093	1.21	0.937
12:20:00	1.152	1.189	1.199	0.11	0.099	0.126	0.469	0.465	0.474	0.1	0.099	0.101	1.026	1.108	1.116	1.207	1.115	1.175	0.416	0.415	0.415	0.318	0.323	0.331	1.411	1.33	1.102	1.103	0.999	0.999	1.212	1.204	1.26	1.268	1.293	1.358	1.157	1.153	1.248	1.225	1.104	1.152	1.162	1.177	1.056	1.098	1.083	1.198	0.935
12:30:00	0.945	1.054	1.059	0.113	0.098	0.13	0.469	0.465	0.474	0.099	0.099	0.1	0.939	1.041	1.037	1.208	1.112	1.174	0.414	0.414	0.417	0.317	0.322	0.33	1.405	1.33	1.079	1.142	0.985	1.004	1.186	1.196	1.246	1.252	1.293	1.353	1.175	1.132	1.245	1.221	1.089	1.094	1.132	1.163	1.059	1.088	1.056	1.199	0.932
12:40:00	0.806	0.814	0.817	0.116	0.098	0.134	0.469	0.465	0.474	0.1	0.099	0.1	0.903	0.862	0.974	1.211	1.11	1.175	0.414	0.414	0.416	0.318	0.322	0.331	1.405	1.327	1.092	1.087	0.993	1.008	1.202	1.185	1.255	1.265	1.294	1.356	1.165	1.126	1.239	1.226	1.075	1.108	1.129	1.159	1.06	1.109	1.048	1.201	0.926
12:50:00	0.799	0.805	0.807	0.119	0.099	0.138	0.469	0.465	0.475	0.1	0.1	0.101	0.894	0.855	0.854	1.213	1.109	1.173	0.416	0.414	0.415	0.318	0.322	0.33	1.378	1.311	1.082	1.085	0.997	0.993	1.213	1.192	1.27	1.264	1.296	1.361	1.147	1.128	1.235	1.225	1.087	1.107	1.087	1.169	1.06	1.102	1.1	1.218	0.922
13:00:00	0.795	0.799	0.802	0.122	0.098	0.141	0.469	0.465	0.474	0.099	0.099	0.1	0.887	0.849	0.849	1.202	1.106	1.171	0.415	0.413	0.415	0.318	0.321	0.331	1.353	1.276	1.048	1.138	0.981	0.99	1.193	1.165	1.257	1.257	1.295	1.357	1.166	1.118	1.231	1.22	1.077	1.119	1.087	1.102	1.056	1.099	1.048	1.197	0.919
13:10:00	0.792	0.796	0.797	0.125	0.099	0.145	0.469	0.465	0.474	0.099	0.099	0.1	0.881	0.844	0.844	1.208	1.104	1.168	0.415	0.412	0.417	0.317	0.322	0.331	1.333	1.286	1.071	1.067	0.994	0.996	1.215	1.169	1.269	1.252	1.297	1.363	1.154	1.123	1.226	1.222	1.082	1.103	1.118	1.142	1.057	1.089	1.043	1.169	0.918
13:20:00	0.793	0.793	0.796	0.129	0.099	0.148	0.469	0.464	0.475	0.099	0.099	0.1	0.875	0.841	0.84	1.197	1.102	1.162	0.414	0.413	0.416	0.317	0.322	0.33	1.331	1.274	1.028	1.016	0.993	0.997	1.214	1.151	1.263	1.25	1.298	1.363	1.151	1.108	1.221	1.211	1.084	1.096	1.092	1.106	1.055	1.086	1.052	1.175	0.918
13:30:00	0.791	0.791	0.795	0.133	0.099	0.151	0.468	0.464	0.473	0.099	0.099	0.1	0.871	0.839	0.837	1.054	1.101	1.164	0.414	0.411	0.416	0.317	0.322	0.329	1.328	1.322	0.998	1.033	0.991	0.991	1.216	1.151	1.255	1.246	1.299	1.365	1.143	1.107	1.22	1.204	1.068	1.096	1.051	1.075	1.054	1.084	1.023	1.189	0.918
13:40:00	0.791	0.792	0.795	0.138	0.099	0.153	0.469	0.464	0.473	0.1	0.1	0.1	0.869	0.837	0.835	0.891	1.104	1.154	0.415	0.412	0.416	0.317	0.321	0.329	1.337	1.29	0.957	1	0.98	0.993	1.182	1.135	1.249	1.238	1.299	1.357	1.149	1.104	1.216	1.189	1.068	1.1	1.036	1.097	1.05	1.083	1.033	1.164	0.917
13:50:00	0.789	0.791	0.793	0.142	0.099	0.156	0.469	0.464	0.474	0.099	0.099	0.1	0.867	0.835	0.832	0.854	1.095	1.147	0.415	0.412	0.417	0.317	0.321	0.33	1.328	1.253	0.967	1.032	0.979	0.993	1.18	1.127	1.246	1.227	1.299	1.349	1.141	1.093	1.212	1.18	1.047	1.099	1.043	1.067	1.045	1.076	0.997	1.122	0.916
14:00:00	0.789	0.79	0.792	0.145	0.099	0.158	0.469	0.465	0.474	0.099	0.099	0.1	0.865	0.834	0.831	0.854	1.087	1.145	0.415	0.412	0.416	0.317	0.321	0.33	1.31	1.273	0.949	0.949	0.99	0.993	1.191	1.129	1.256	1.226	1.3	1.341	1.139	1.1	1.214	1.173	1.05	1.112	1.031	1.053	1.05	1.072	1.014	1.132	0.917
14:10:00	0.789	0.79	0.791	0.149	0.1	0.161	0.469	0.465	0.474	0.099	0.099	0.1	0.863	0.831	0.83	0.849	1.08	1.141	0.414	0.411	0.416	0.317	0.321	0.329	1.305	1.272	1.04	0.975	0.985	0.994	1.174	1.117	1.243	1.214	1.301	1.31	1.122	1.067	1.206	1.169	1.045	1.075	1.029	1.037	1.043	1.071	0.996	1.118	0.919
14:20:00	0.788	0.789	0.79	0.151	0.1	0.163	0.468	0.464	0.473	0.099	0.099	0.101	0.862	0.828	0.828	0.847	1.053	1.13	0.413	0.411	0.417	0.318	0.322	0.329	1.283	1.263	1.021	0.966	0.98	0.985	1.17	1.1	1.223	1.214	1.301	1.299	1.129	1.064	1.201	1.166	1.057	1.071	1.024	1.026	1.041	1.072	1.003	1.127	0.918
14:30:00	0.788	0.789	0.79	0.154	0.1	0.165	0.469	0.464	0.472	0.1	0.1	0.101	0.859	0.827	0.827	0.844	1.03	1.112	0.417	0.411	0.416	0.318	0.321	0.329	1.263	1.245	1.162	0.996	0.981	0.989	1.16	1.111	1.224	1.193	1.303	1.296	1.115	1.026	1.199	1.161	1.054	1.074	1.024	1.03	1.042	1.071	0.981	1.133	0.919
14:40:00	0.788	0.789	0.79	0.157	0.101	0.166	0.468	0.464	0.473	0.099	0.099	0.1	0.858	0.825	0.825	0.845	0.988	1.056	0.415	0.411	0.416	0.316	0.32	0.329	1.245	1.276	1.175	0.934	0.984	0.992	1.178	1.095	1.24	1.201	1.303	1.298	1.105	1.016	1.191	1.157	1.039	1.082	1.024	1.032	1.042	1.07	0.994	1.109	0.917
14:50:00	0.787	0.788	0.789	0.159	0.101	0.167	0.468	0.464	0.472	0.099	0.099	0.1	0.857	0.824	0.825	0.843	0.814	1.001	0.416	0.411	0.415	0.316	0.321	0.33	1.232	1.297	1.146	0.933	0.979	0.983	1.181	1.066	1.21	1.174	1.304	1.285	1.11	1.004	1.179	1.153	1.025	1.07	1.021	1.026	1.036	1.063	0.982	1.107	0.918
15:00:00	0.787	0.788	0.789	0.162	0.102	0.168	0.468	0.464	0.472	0.099	0.099	0.101	0.857	0.825	0.824	0.844	0.81	0.823	0.415	0.411	0.415	0.317	0.321	0.33	1.224	1.395	1.161	0.942	0.985	0.991	1.173	1.036	1.216	1.179	1.305	1.296	1.105	0.995	1.171	1.152	1.029	1.082	1.021	1.038	1.038	1.067	0.985	1.09	0.916
15:10:01	0.787	0.786	0.789	0.164	0.102	0.17	0.468	0.463	0.474	0.099	0.099	0.1	0.858	0.825	0.824	0.846	0.809	0.821	0.414	0.41	0.415	0.316	0.321	0.329	1.226	1.378	1.157	0.958	0.977	0.986	1.154	1.025	1.199	1.163	1.306	1.272	1.119	1.201	1.163	1.154	1.045	1.063	1.021	1.032	1.032	1.061	0.994	1.097	0.915
15:20:01	0.787	0.787	0.789	0.166	0.103	0.17	0.468	0.464	0.472	0.099	0.099	0.1	0.858	0.827	0.822	0.847	0.81	0.82	0.413	0.411	0.418	0.316	0.321	0.329	1.218	1.369	1.129	0.972	0.978	0.985	1.114	1.027	1.194	1.139	1.307	1.276	1.117	1.215	1.153	1.148	1.022	1.066	1.018	1.031	1.033	1.059	0.994	1.157	0.911
15:30:01	0.787	0.788	0.788	0.168	0.104	0.171	0.468	0.464	0.473	0.1	0.099	0.1	0.859	0.827	0.823	0.848	0.808	0.818	0.414	0.411	0.416	0.316	0.321	0.329	1.207	1.384	1.191	0.965	0.984	0.99	1.093	1.029	1.23	1.137	1.31	1.292	1.097	1.2	1.146	1.152	1.023	1.076	1.02	1.034	1.034	1.06	0.992	1.285	0.907
15:40:01	0.786	0.787	0.788	0.168	0.105	0.171	0.468	0.463	0.473	0.1	0.099	0.1	0.859	0.827	0.823	0.848	0.808	0.817	0.414	0.411	0.418	0.315	0.321	0.329	1.209	1.379	1.213	0.969	0.976	0.984	1.064	1.028	1.198	1.122	1.311	1.265	1.11	1.162	1.145	1.135	1.025	1.058	1.016	1.023	1.028	1.054	1.199	1.172	0.905
15:50:01	0.786	0.787	0.788	0.17	0.107	0.172	0.467	0.463	0.472	0.099	0.1	0.1	0.861	0.828	0.823	0.847	0.805	0.818	0.415	0.411	0.415	0.316	0.321	0.329	1.195	1.378	1.224	0.959	0.982	0.987	0.994	1.014	1.145	1.12	1.314	1.287	1.089	1.149	1.13	1.129	1.028	1.072	1.016	1.03	1.031	1.056	1.212	1.215	0.907
16:00:01	0.786	0.787	0.788	0.171	0.109	0.172	0.468	0.463	0.472	0.1	0.099	0.1	0.861	0.828	0.824	0.847	0.804	0.816	0.415	0.411	0.416	0.317	0.32	0.329	1.201	1.381	1.222	0.969	0.976	0.986	0.979	1.019	1.115	1.1	1.322	1.265	1.107	1.128	1.115	1.102	1.026	1.057	1.017	1.021	1.027	1.053	1.188	1.238	0.905
16:10:01	0.786	0.787	0.787	0.172	0.11	0.171	0.466	0.462	0.472	0.099	0.099	0.1	0.863	0.828	0.825	0.84	0.804	0.814	0.414	0.411	0.415	0.315	0.321	0.329	1.182	1.358	1.232	0.963	0.976	0.982	0.972	1.001	1.117	1.107	1.336	1.247	1.097	1.107	1.106	1.089	1.023	1.057	1.013	1.019	1.026	1.049	1.187	1.16	0.904
16:20:01	0.785	0.787	0.791	0.172	0.112	0.172	0.467	0.462	0.472	0.099	0.099	0.1	0.863	0.828	0.826	0.845	0.805	0.814	0.413	0.413	0.415	0.316	0.32	0.328	1.186	1.332	1.237	0.966	0.977	0.986	0.961	1.012	1.09	1.122	1.349	1.235	1.097	1.064	1.097	1.064	1.023	1.059	1.013	1.019	1.026	1.049	1.168	1.172	0.905
16:30:01	0.786	0.787	0.792	0.173	0.115	0.172	0.467	0.463	0.473	0.1	0.1	0.1	0.863	0.828	0.825	0.846	0.803	0.814	0.413	0.41	0.416	0.316	0.32	0.329	1.177	1.288	1.203	0.968	0.975	0.985	0.965	1.009	1.099	1.095	1.359	1.216	1.095	1.022	1.081	1.038	1.024	1.054	1.014	1.019	1.024	1.047	1.148	1.165	0.904
16:40:01	0.786	0.786	0.792	0.173	0.116	0.172	0.466	0.462	0.472	0.099	0.099	0.1	0.863	0.827	0.824	0.845	0.802	0.812	0.414	0.41	0.416	0.315	0.32	0.329	1.169	1.159	1.16	0.962	0.975	0.979	0.961	1.018	1.041	1.082	1.366	1.164	1.091	0.954	1.061	1.03	1.02	1.052	1.011	1.022	1.023	1.041	1.118	1.168	0.904
16:50:01	0.785	0.786	0.792	0.173	0.117	0.172	0.466	0.463	0.473	0.099	0.1	0.1	0.862	0.827	0.825	0.845	0.802	0.811	0.413	0.411	0.415	0.315	0.32	0.329	1.164	1.042	1.052	0.963	0.975	0.983	0.955	1.015	0.965	1.054	1.373	1.109	1.089	0.953	1.03	1.01	1.022	1.053	1.011	1.024	1.023	1.042	1.095	1.206	0.903
17:00:01	0.785	0.785	0.792	0.174	0.119	0.172	0.466	0.462	0.473	0.099	0.099	0.1	0.861	0.827	0.824	0.828	0.8	0.809	0.413	0.411	0.417	0.315	0.32	0.329	1.147	0.893	0.994	0.964	0.972	0.981	0.958	1.014	0.966	1.033	1.381	1.108	1.089	0.946	1.01	1.018	1.02	1.048	1.01	1.022	1.021	1.039	1.077	1.186	0.902
17:10:01	0.785	0.786	0.793	0.173	0.119	0.173	0.466	0.462	0.471	0.099	0.1	0.1	0.859	0.826	0.824	0.816	0.799	0.808	0.413	0.41	0.415	0.316	0.32	0.33	1.121	0.891	0.92	0.961	0.972	0.979	0.956	1.001	0.958	0.997	1.392	1.127	1.086	0.946	1.067	1.011	1.018	1.049	1.008	1.022	1.02	1.037	1.059	1.136	0.901
17:20:01	0.787	0.787	0.794	0.174	0.122	0.173	0.466	0.463	0.472	0.099	0.1	0.1	0.858	0.827	0.824	0.818	0.799	0.808	0.415	0.412	0.416	0.316	0.32	0.329	1.107	0.891	0.919	0.963	0.973	0.981	0.954	0.997	0.946	1.017	1.399	1.137	1.089	0.948	1.261	1.19	1.021	1.047	1.008	1.022	1.02	1.04	1.054	1.119	0.903
17:30:01	0.786	0.79	0.794	0.174	0.123	0.173	0.466	0.462	0.472	0.099	0.1	0.1	0.854	0.825	0.824	0.818	0.799	0.808	0.414	0.41	0.416	0.317	0.32	0.329	1.119	0.889	0.914	0.964	0.97	0.979	0.953	0.993	0.974	1	1.392	1.115	1.087	0.946	1.248	1.163	1.02	1.042	1.005	1.019	1.017	1.036	1.051	1.109	0.901
17:40:01	0.785	0.789	0.796	0.174	0.124	0.173	0.466	0.464	0.472	0.099	0.1	0.1	0.846	0.825	0.824	0.817	0.798	0.808	0.414	0.411	0.417	0.316	0.32	0.33	1.036	0.886	0.915	0.96	0.972	0.978	0.95	1.001	0.978	1.028	1.36	1.088	1.082	0.944	1.048	1.08	1.023	1.037	1.003	1.02	1.018	1.035	1.043	1.134	0.902
17:50:01	0.785	0.789	0.795	0.174	0.127	0.173	0.466	0.462	0.472	0.1	0.1	0.101	0.838	0.823	0.822	0.817	0.797	0.806	0.413	0.411	0.415	0.316	0.32	0.329	0.997	0.884	0.915	0.957	0.975	0.979	0.948	0.989	0.979	1.024	1.332	1.071	1.079	0.943	0.913	0.921	1.023	1.041	1.003	1.023	1.019	1.037	1.046	1.147	0.899
18:00:01	0.785	0.789	0.794	0.174	0.128	0.173	0.465	0.462	0.472	0.099	0.1	0.1	0.837	0.822	0.821	0.817	0.797	0.806	0.414	0.412	0.415	0.316	0.32	0.329	1.034	0.881	0.913	0.952	0.971	0.976	0.922	0.996	0.992	1.022	1.336	1.067	1.078	0.94	0.911	0.918	1.018	1.034	0.998	1.019	1.017	1.033	1.022	1.144	0.899
[truncated: 47 more columns]
